# Supplementary material for: Structural basis for the disaggregase activity and regulation of Hsp104
Source: eLife. 2016 Nov 30;5:e21516. doi: 10.7554/eLife.21516 (PMC5130295; doi:10.7554/eLife.21516)
Supplement: Figure 4—source data 1. — DOI: http://dx.doi.org/10.7554/eLife.21516.012 [file elife-21516-fig4-data1.xlsx]

## Sheet: hyperactive
Rank	Id	Protein1	Protein2	XLType	Spectrum	AbsPos1	AbsPos2	deltaAA	Mr	Mz	z	Error_rel[ppm]	nseen	mions	TIC	TicA	TicB	WTIC	intsum	deltaS	ld-Score	MS2	Comment
1	DGKIDPTTR-LLEKEVLNR-a3-b4	Hsp104_hyperactive_K494A	Hsp104_hyperactive_K494A	intra-protein xl	AG_Herzog_zimniak_E1412_173.c.07469.07469.4_AG_Herzog_zimniak_E1412_173.c.07444.07444.4	765	858	93	2252.24	564.067	4	-0.9	10	14	0.66	0.56	0.1	0.11	386	0.73	43.57	5
1	EANIPKPK-VKAEDASR-a6-b2	Hsp104_hyperactive_K494A	Hsp104_hyperactive_K494A	intra-protein xl	AG_Herzog_zimniak_E1412_176.c.05423.05423.3_AG_Herzog_zimniak_E1412_176.c.05356.05356.3	148	504	356	1908.03	637.018	3	-0.3	19	11	0.59	0.5	0.1	0.1	150	0.71	42.96	5
1	NVIIKVSEEAK-IAEIQKR-a5-b6	Hsp104_hyperactive_K494A	Hsp104_hyperactive_K494A	intra-protein xl	AG_Herzog_zimniak_E1412_173.c.07388.07388.3_AG_Herzog_zimniak_E1412_173.c.07350.07350.3	829	817	12	2223.29	742.103	3	0.8	5	12	0.74	0.59	0.15	0.11	408	0.65	42.67	5
1	MMNSKMEFTDR-ANELQKVQK-a5-b6	Hsp104_hyperactive_K494A	Hsp104_hyperactive_K494A	intra-protein xl	AG_Herzog_zimniak_E1412_174.c.07420.07420.4_AG_Herzog_zimniak_E1412_174.c.07419.07419.4	5	115	110	2583.25	646.82	4	-0.7	7	14	0.53	0.18	0.35	0.09	478	0.62	41.38	8
1	LLEKEVLNR-VKAEDASR-a4-b2	Hsp104_hyperactive_K494A	Hsp104_hyperactive_K494A	intra-protein xl	AG_Herzog_zimniak_E1412_174.c.06178.06178.4_AG_Herzog_zimniak_E1412_174.c.06166.06166.4	858	504	354	2125.17	532.3	4	-2.8	6	14	0.57	0.45	0.12	0.09	674	0.72	41.3	5
1	LLHMEQALSKIVVGQK-IAEIQKR-a10-b6	Hsp104_hyperactive_K494A	Hsp104_hyperactive_K494A	intra-protein xl	AG_Herzog_zimniak_E1412_173.c.08721.08721.4_AG_Herzog_zimniak_E1412_173.c.08719.08719.4	599	817	218	2787.6	697.908	4	-0.9	12	9	0.75	0.24	0.51	0.17	234	0.22	41.16	4
1	LLEKEVLNR-ANNGKDGK-a4-b5	Hsp104_hyperactive_K494A	Hsp104_hyperactive_K494A	intra-protein xl	AG_Herzog_zimniak_E1412_176.c.06958.06958.3_AG_Herzog_zimniak_E1412_176.c.06936.06936.3	858	762	96	2053.12	685.38	3	-0.3	7	13	0.51	0.34	0.16	0.08	599	0.53	41.09	6
1	VKAEDASR-KANELQK-a2-b1	Hsp104_hyperactive_K494A	Hsp104_hyperactive_K494A	intra-protein xl	AG_Herzog_zimniak_E1412_176.c.04222.04222.4_AG_Herzog_zimniak_E1412_176.c.04199.04199.4	504	109	395	1841.98	461.504	4	-0.8	7	14	0.49	0.39	0.09	0.08	504	0.63	40.76	5
1	ANELQKVQK-KANELQK-a6-b1	Hsp104_hyperactive_K494A	Hsp104_hyperactive_K494A	intra-protein xl	AG_Herzog_zimniak_E1412_177.c.05862.05862.4_AG_Herzog_zimniak_E1412_177.c.05829.05829.4	115	109	6	2024.12	507.039	4	-1.1	2	13	0.51	0.42	0.08	0.08	389	0.81	40.5	3
1	AIQEAAMKLEALR-VKAEDASR-a8-b2	Hsp104_hyperactive_K494A	Hsp104_hyperactive_K494A	intra-protein xl	AG_Herzog_zimniak_E1412_176.c.09250.09250.3_AG_Herzog_zimniak_E1412_176.c.09239.09239.3	497	504	7	2455.31	819.445	3	0.6	523	12	0.56	0.5	0.06	0.08	597	0.78	40.45	5
1	EGKIDPVIGR-LLEKEVLNR-a3-b4	Hsp104_hyperactive_K494A	Hsp104_hyperactive_K494A	intra-protein xl	AG_Herzog_zimniak_E1412_174.c.08219.08219.4_AG_Herzog_zimniak_E1412_174.c.08193.08193.4	194	858	664	2333.33	584.341	4	-0.4	1	14	0.48	0.28	0.2	0.08	476	0.69	40.41	6
1	LTDNDRNVIIKVSEEAK-IAEIQKR-a11-b6	Hsp104_hyperactive_K494A	Hsp104_hyperactive_K494A	intra-protein xl	AG_Herzog_zimniak_E1412_171.c.07118.07118.4_AG_Herzog_zimniak_E1412_171.c.07095.07095.4	829	817	12	2937.61	735.411	4	0	5	9	0.71	0.22	0.49	0.16	243	0.67	40.3	5
1	VKAEDASR-DEASKAR-a2-b5	Hsp104_hyperactive_K494A	Hsp104_hyperactive_K494A	intra-protein xl	AG_Herzog_zimniak_E1412_177.c.03950.03950.3_AG_Herzog_zimniak_E1412_177.c.03913.03913.3	504	457	47	1787.9	596.974	3	-2	3	11	0.53	0.26	0.27	0.09	371	0	40.15	5
1	LLHMEQALSKIVVGQK-LLEKEVLNR-a10-b4	Hsp104_hyperactive_K494A	Hsp104_hyperactive_K494A	intra-protein xl	AG_Herzog_zimniak_E1412_174.c.09544.09544.4_AG_Herzog_zimniak_E1412_174.c.09534.09534.4	599	858	259	3043.74	761.943	4	-1.4	6	12	0.49	0.21	0.28	0.09	498	0.61	40.1	2
1	GKAIQEAAMK-ANELQKVQK-a2-b6	Hsp104_hyperactive_K494A	Hsp104_hyperactive_K494A	intra-protein xl	AG_Herzog_zimniak_E1412_173.c.06030.06030.3_AG_Herzog_zimniak_E1412_173.c.06006.06006.3	489	115	374	2240.22	747.748	3	0	3	13	0.43	0.21	0.22	0.07	709	0.65	39.93	6
1	LLSLDVGALVAGSKYR-EANIPKPK-a14-b6	Hsp104_hyperactive_K494A	Hsp104_hyperactive_K494A	intra-protein xl	AG_Herzog_zimniak_E1412_171.c.09093.09093.4_AG_Herzog_zimniak_E1412_171.c.09085.09085.4	268	148	120	2694.53	674.639	4	-2.5	27	11	0.51	0.34	0.17	0.08	277	0.26	39.84	3
1	DGKIDPTTR-KIVDLR-a3-b1	Hsp104_hyperactive_K494A	Hsp104_hyperactive_K494A	intra-protein xl	AG_Herzog_zimniak_E1412_173.c.06966.06966.4_AG_Herzog_zimniak_E1412_173.c.06940.06940.4	765	806	41	1882.05	471.521	4	0.4	6	8	0.61	0.53	0.08	0.09	261	0.73	39.61	2
1	IAEIQKR-KIVDLR-a6-b1	Hsp104_hyperactive_K494A	Hsp104_hyperactive_K494A	intra-protein xl	AG_Herzog_zimniak_E1412_177.c.07861.07861.4_AG_Herzog_zimniak_E1412_177.c.07990.07990.4	817	806	11	1737.05	435.27	4	-0.4	14	9	0.63	0.46	0.17	0.1	294	0.58	39.54	4
1	GVLKEIQESK-VKAEDASR-a4-b2	Hsp104_hyperactive_K494A	Hsp104_hyperactive_K494A	intra-protein xl	AG_Herzog_zimniak_E1412_174.c.05577.05577.3_AG_Herzog_zimniak_E1412_174.c.05587.05587.3	282	504	222	2142.15	715.059	3	-0.5	3	13	0.53	0.33	0.21	0.09	374	0.68	39.51	6
1	ANNGKDGKIDPTTR-LLEKEVLNR-a8-b4	Hsp104_hyperactive_K494A	Hsp104_hyperactive_K494A	intra-protein xl	AG_Herzog_zimniak_E1412_173.c.06653.06653.5_AG_Herzog_zimniak_E1412_173.c.06619.06619.5	765	858	93	2736.47	548.301	5	-4	5	12	0.55	0.37	0.18	0.09	515	0.77	39.45	5
1	LAQAKQDAQNVEEELRPLR-DEASKAR-a5-b5	Hsp104_hyperactive_K494A	Hsp104_hyperactive_K494A	intra-protein xl	AG_Herzog_zimniak_E1412_173.c.07949.07949.4_AG_Herzog_zimniak_E1412_173.c.08060.08060.4	464	457	7	3120.61	781.161	4	-1.6	5	10	0.53	0.43	0.09	0.08	493	0.21	38.98	4
1	LLEKEVLNR-IAEIQKR-a4-b6	Hsp104_hyperactive_K494A	Hsp104_hyperactive_K494A	intra-protein xl	AG_Herzog_zimniak_E1412_174.c.07338.07338.3_AG_Herzog_zimniak_E1412_174.c.07312.07312.3	858	817	41	2107.23	703.417	3	-3.7	3	11	0.46	0.25	0.21	0.08	730	0.61	38.97	3
1	YIEKDAAFERR-KYIEK-a4-b1	Hsp104_hyperactive_K494A	Hsp104_hyperactive_K494A	intra-protein xl	AG_Herzog_zimniak_E1412_176.c.07230.07230.5_AG_Herzog_zimniak_E1412_176.c.07209.07209.5	344	340	4	2214.17	443.841	5	-0.6	12	7	0.64	0.38	0.26	0.11	166	0.74	38.83	3	candidate
1	MMNSKMEFTDR-VKAEDASR-a5-b2	Hsp104_hyperactive_K494A	Hsp104_hyperactive_K494A	intra-protein xl	AG_Herzog_zimniak_E1412_174.c.06467.06467.4_AG_Herzog_zimniak_E1412_174.c.06448.06448.4	5	504	499	2401.1	601.283	4	-2.2	5	11	0.48	0.3	0.18	0.08	399	0.71	38.78	4
1	ANELQKVQK-VKAEDASR-a6-b2	Hsp104_hyperactive_K494A	Hsp104_hyperactive_K494A	intra-protein xl	AG_Herzog_zimniak_E1412_174.c.04688.04688.3_AG_Herzog_zimniak_E1412_174.c.04666.04666.3	115	504	389	2069.11	690.711	3	-1.2	7	11	0.53	0.4	0.14	0.08	749	0.61	38.76	6
1	VSEEAKDK-KIVDLR-a6-b1	Hsp104_hyperactive_K494A	Hsp104_hyperactive_K494A	intra-protein xl	AG_Herzog_zimniak_E1412_173.c.05498.05498.4_AG_Herzog_zimniak_E1412_173.c.05465.05465.4	835	806	29	1784.99	447.255	4	-0.4	4	11	0.59	0.36	0.23	0.1	312	0.53	38.73	4
1	LLEKEVLNR-KIVDLR-a4-b1	Hsp104_hyperactive_K494A	Hsp104_hyperactive_K494A	intra-protein xl	AG_Herzog_zimniak_E1412_176.c.09100.09100.4_AG_Herzog_zimniak_E1412_176.c.09066.09066.4	858	806	52	1993.19	499.305	4	-1.6	4	9	0.55	0.4	0.15	0.09	566	0.85	38.61	2	candidate
1	GKAIQEAAMK-VKAEDASR-a2-b2	Hsp104_hyperactive_K494A	Hsp104_hyperactive_K494A	intra-protein xl	AG_Herzog_zimniak_E1412_173.c.04713.04713.3_AG_Herzog_zimniak_E1412_173.c.04702.04702.3	489	504	15	2058.08	687.034	3	0.6	4	12	0.53	0.27	0.26	0.09	567	0.6	38.53	6
1	QLKIEIHALSR-GLKEK-a3-b3	Hsp104_hyperactive_K494A	Hsp104_hyperactive_K494A	intra-protein xl	AG_Herzog_zimniak_E1412_173.c.06927.06927.5_AG_Herzog_zimniak_E1412_173.c.06910.06910.5	442	373	69	2018.19	404.645	5	-1.3	2	9	0.37	0.21	0.16	0.07	108	0.61	38.39	4	candidate
1	VKAEDASR-KYIEK-a2-b1	Hsp104_hyperactive_K494A	Hsp104_hyperactive_K494A	intra-protein xl	AG_Herzog_zimniak_E1412_176.c.04624.04624.4_AG_Herzog_zimniak_E1412_176.c.04597.04597.4	504	340	164	1691.91	423.985	4	-0.9	4	8	0.43	0.35	0.08	0.06	681	0.64	38.38	3	candidate
1	QLKIEIHALSR-DEASKAR-a3-b5	Hsp104_hyperactive_K494A	Hsp104_hyperactive_K494A	intra-protein xl	AG_Herzog_zimniak_E1412_174.c.06742.06742.4_AG_Herzog_zimniak_E1412_174.c.06718.06718.4	442	457	15	2220.22	556.063	4	-1.3	3	12	0.49	0.33	0.16	0.08	200	0.38	38.35	5
1	ANNGKDGK-KIVDLR-a5-b1	Hsp104_hyperactive_K494A	Hsp104_hyperactive_K494A	intra-protein xl	AG_Herzog_zimniak_E1412_176.c.05890.05890.4_AG_Herzog_zimniak_E1412_176.c.05865.05865.4	762	806	44	1682.93	421.741	4	-0.2	10	11	0.48	0.24	0.24	0.08	446	0.59	38.29	3
1	ANELQKVQK-EANIPKPK-a6-b6	Hsp104_hyperactive_K494A	Hsp104_hyperactive_K494A	intra-protein xl	AG_Herzog_zimniak_E1412_173.c.05812.05812.3_AG_Herzog_zimniak_E1412_173.c.05797.05797.3	115	148	33	2090.18	697.733	3	0.9	13	12	0.53	0.26	0.26	0.09	135	0.65	38.22	4
1	KYIEKDAAFER-KYIEK-a5-b1	Hsp104_hyperactive_K494A	Hsp104_hyperactive_K494A	intra-protein xl	AG_Herzog_zimniak_E1412_174.c.06138.06138.3_AG_Herzog_zimniak_E1412_174.c.06137.06137.3	344	340	4	2186.16	729.727	3	-1.7	7	8	0.51	0.35	0.16	0.08	418	0.77	38.2	4	candidate
1	YIEKDAAFER-LLEKEVLNR-a4-b4	Hsp104_hyperactive_K494A	Hsp104_hyperactive_K494A	intra-protein xl	AG_Herzog_zimniak_E1412_174.c.08256.08256.4_AG_Herzog_zimniak_E1412_174.c.08234.08234.4	344	858	514	2491.32	623.839	4	-3	1	10	0.56	0.35	0.22	0.09	556	0	38.1	4
1	EKDEASKAR-LLEKEVLNR-a7-b4	Hsp104_hyperactive_K494A	Hsp104_hyperactive_K494A	intra-protein xl	AG_Herzog_zimniak_E1412_173.c.05637.05637.4_AG_Herzog_zimniak_E1412_173.c.05640.05640.4	457	858	401	2283.24	571.819	4	0.3	2	10	0.56	0.16	0.41	0.09	733	0.74	37.99	3
1	ANNGKDGK-IAEIQKR-a5-b6	Hsp104_hyperactive_K494A	Hsp104_hyperactive_K494A	intra-protein xl	AG_Herzog_zimniak_E1412_176.c.04826.04826.4_AG_Herzog_zimniak_E1412_176.c.04778.04778.4	762	817	55	1796.97	450.251	4	-0.1	3	10	0.54	0.31	0.24	0.09	311	0.68	37.98	4
1	NVIIKVSEEAK-KIVDLR-a5-b1	Hsp104_hyperactive_K494A	Hsp104_hyperactive_K494A	intra-protein xl	AG_Herzog_zimniak_E1412_174.c.07941.07941.3_AG_Herzog_zimniak_E1412_174.c.07908.07908.3	829	806	23	2109.24	704.086	3	-2.7	2	8	0.69	0.51	0.18	0.11	448	0.32	37.93	4
1	ANNGKDGK-VKAEDASR-a5-b2	Hsp104_hyperactive_K494A	Hsp104_hyperactive_K494A	intra-protein xl	AG_Herzog_zimniak_E1412_176.c.03132.03132.4_AG_Herzog_zimniak_E1412_176.c.03093.03093.4	762	504	258	1814.91	454.736	4	0.8	4	11	0.46	0.3	0.16	0.08	296	0.68	37.85	4
1	YIEKDAAFER-KYIEK-a4-b1	Hsp104_hyperactive_K494A	Hsp104_hyperactive_K494A	intra-protein xl	AG_Herzog_zimniak_E1412_176.c.07940.07940.3_AG_Herzog_zimniak_E1412_176.c.07896.07896.3	344	340	4	2058.07	687.031	3	1.1	8	8	0.57	0.36	0.21	0.1	491	0.7	37.83	3	candidate
1	LRQLKIEIHALSR-VKAEDASR-a5-b2	Hsp104_hyperactive_K494A	Hsp104_hyperactive_K494A	intra-protein xl	AG_Herzog_zimniak_E1412_171.c.06217.06217.6_AG_Herzog_zimniak_E1412_171.c.06205.06205.6	442	504	62	2588.47	432.42	6	-0.6	4	12	0.57	0.31	0.26	0.1	359	0.64	37.67	3
1	NVIIKVSEEAK-YIEKDAAFER-a5-b4	Hsp104_hyperactive_K494A	Hsp104_hyperactive_K494A	intra-protein xl	AG_Herzog_zimniak_E1412_174.c.08248.08248.3_AG_Herzog_zimniak_E1412_174.c.08225.08225.3	829	344	485	2607.38	870.135	3	0.2	1	12	0.44	0.29	0.14	0.07	441	0	37.33	6
1	GVLKEIQESK-ANELQKVQK-a4-b6	Hsp104_hyperactive_K494A	Hsp104_hyperactive_K494A	intra-protein xl	AG_Herzog_zimniak_E1412_174.c.06652.06652.3_AG_Herzog_zimniak_E1412_174.c.06618.06618.3	282	115	167	2324.29	775.772	3	-1.4	2	12	0.34	0.18	0.16	0.06	520	0.76	37.2	4
1	VKAEDASR-GLKEK-a2-b3	Hsp104_hyperactive_K494A	Hsp104_hyperactive_K494A	intra-protein xl	AG_Herzog_zimniak_E1412_177.c.04060.04060.3_AG_Herzog_zimniak_E1412_177.c.04035.04035.3	504	373	131	1585.86	529.629	3	-2.5	2	5	0.48	0.45	0.03	0.07	259	0.5	37.15	3	candidate
1	IVVGQKEAVQSVSNAIR-KIVDLR-a6-b1	Hsp104_hyperactive_K494A	Hsp104_hyperactive_K494A	intra-protein xl	AG_Herzog_zimniak_E1412_173.c.08560.08560.3_AG_Herzog_zimniak_E1412_173.c.08193.08193.3	605	806	201	2677.55	893.524	3	0.3	202	9	0.48	0.4	0.08	0.07	775	0.28	37.15	3
1	GVLKEIQESK-EANIPKPK-a4-b6	Hsp104_hyperactive_K494A	Hsp104_hyperactive_K494A	intra-protein xl	AG_Herzog_zimniak_E1412_176.c.07919.07919.3_AG_Herzog_zimniak_E1412_176.c.07897.07897.3	282	148	134	2163.21	722.079	3	-0.5	2	10	0.47	0.05	0.41	0.08	132	0.64	37.05	3
1	EKDEASK-LKTSEK-a2-b2	Hsp104_hyperactive_K494A	Hsp104_hyperactive_K494A	intra-protein xl	AG_Herzog_zimniak_E1412_177.c.03196.03196.3_AG_Herzog_zimniak_E1412_177.c.03123.03123.3	452	583	131	1647.85	550.292	3	-2.5	4	8	0.44	0.21	0.23	0.07	166	0.42	36.9	3
1	GKAIQEAAMK-EANIPKPK-a2-b6	Hsp104_hyperactive_K494A	Hsp104_hyperactive_K494A	intra-protein xl	AG_Herzog_zimniak_E1412_174.c.06091.06091.4_AG_Herzog_zimniak_E1412_174.c.06070.06070.4	489	148	341	2079.14	520.792	4	-1.5	2	8	0.58	0.12	0.46	0.1	135	0	36.83	4
1	EKDEASKAR-KIVDLR-a7-b1	Hsp104_hyperactive_K494A	Hsp104_hyperactive_K494A	intra-protein xl	AG_Herzog_zimniak_E1412_173.c.04903.04903.4_AG_Herzog_zimniak_E1412_173.c.04862.04862.4	457	806	349	1913.06	479.272	4	-1	2	9	0.31	0.13	0.18	0.05	172	0.78	36.55	2
1	ANELQKVQK-MKGVLK-a6-b2	Hsp104_hyperactive_K494A	Hsp104_hyperactive_K494A	intra-protein xl	AG_Herzog_zimniak_E1412_176.c.07076.07076.4_AG_Herzog_zimniak_E1412_176.c.07033.07033.4	115	278	163	1869.07	468.276	4	-0.8	3	7	0.48	0.43	0.04	0.07	408	0.66	36.31	4
1	IVVGQKEAVQSVSNAIR-LLEKEVLNR-a6-b4	Hsp104_hyperactive_K494A	Hsp104_hyperactive_K494A	intra-protein xl	AG_Herzog_zimniak_E1412_174.c.08663.08663.3_AG_Herzog_zimniak_E1412_174.c.08733.08733.3	605	858	253	3047.73	1016.92	3	-2.3	2	9	0.49	0.41	0.08	0.07	367	0	36.31	4
1	LLHMEQALSKIVVGQK-KIVDLR-a10-b1	Hsp104_hyperactive_K494A	Hsp104_hyperactive_K494A	intra-protein xl	AG_Herzog_zimniak_E1412_170.c.08615.08615.4_AG_Herzog_zimniak_E1412_170.c.08604.08604.4	599	806	207	2673.56	669.398	4	-0.8	17	7	0.58	0.33	0.25	0.11	386	0.47	36.12	3
1	VKAEDASR-LKTSEK-a2-b2	Hsp104_hyperactive_K494A	Hsp104_hyperactive_K494A	intra-protein xl	AG_Herzog_zimniak_E1412_176.c.03728.03728.4_AG_Herzog_zimniak_E1412_176.c.03620.03620.4	504	583	79	1716.92	430.239	4	-1.2	6	6	0.52	0.4	0.12	0.08	515	0.49	36.07	1
1	AIQEAAMKLEALR-EANIPKPK-a8-b6	Hsp104_hyperactive_K494A	Hsp104_hyperactive_K494A	intra-protein xl	AG_Herzog_zimniak_E1412_174.c.08643.08643.3_AG_Herzog_zimniak_E1412_174.c.08623.08623.3	497	148	349	2476.37	826.463	3	-2.2	4	9	0.52	0.25	0.27	0.09	228	0.48	36.07	5
1	NVIIKVSEEAK-VKAEDASR-a5-b2	Hsp104_hyperactive_K494A	Hsp104_hyperactive_K494A	intra-protein xl	AG_Herzog_zimniak_E1412_174.c.06332.06332.3_AG_Herzog_zimniak_E1412_174.c.06265.06265.3	829	504	325	2241.22	748.081	3	-1	2	9	0.58	0.52	0.06	0.09	475	0.77	36.05	4
1	LKTSEK-EKYER-a2-b2	Hsp104_hyperactive_K494A	Hsp104_hyperactive_K494A	intra-protein xl	AG_Herzog_zimniak_E1412_177.c.04114.04114.3_AG_Herzog_zimniak_E1412_177.c.04100.04100.3	583	480	103	1565.84	522.953	3	3.5	3	7	0.5	0.27	0.23	0.08	141	0.3	35.98	2	candidate
1	VKAEDASR-VSEEAKDK-a2-b6	Hsp104_hyperactive_K494A	Hsp104_hyperactive_K494A	intra-protein xl	AG_Herzog_zimniak_E1412_176.c.03896.03896.3_AG_Herzog_zimniak_E1412_176.c.03876.03876.3	504	835	331	1916.97	639.997	3	-0.4	2	12	0.35	0.15	0.2	0.06	343	0.67	35.84	3
1	KANELQKVQK-VKAEDASR-a7-b2	Hsp104_hyperactive_K494A	Hsp104_hyperactive_K494A	intra-protein xl	AG_Herzog_zimniak_E1412_173.c.03892.03892.4_AG_Herzog_zimniak_E1412_173.c.03859.03859.4	115	504	389	2197.2	550.309	4	-0.6	11	9	0.42	0.06	0.37	0.08	223	0.87	35.77	6	candidate
1	FQQVLVKEPSISETISILR-LLEKEVLNR-a7-b4	Hsp104_hyperactive_K494A	Hsp104_hyperactive_K494A	intra-protein xl	AG_Herzog_zimniak_E1412_171.c.09900.09900.4_AG_Herzog_zimniak_E1412_171.c.09886.09886.4	358	858	500	3436.96	860.247	4	0.3	4	8	0.51	0.44	0.06	0.07	767	0.72	35.71	4
1	ANNGKDGK-VSEEAKDK-a5-b6	Hsp104_hyperactive_K494A	Hsp104_hyperactive_K494A	intra-protein xl	AG_Herzog_zimniak_E1412_177.c.03193.03193.3_AG_Herzog_zimniak_E1412_177.c.03138.03138.3	762	835	73	1844.91	615.977	3	-2.4	2	6	0.51	0.22	0.3	0.08	398	0.49	35.64	2
1	IVVGQKEAVQSVSNAIR-ANNGKDGKIDPTTR-a6-b5	Hsp104_hyperactive_K494A	Hsp104_hyperactive_K494A	intra-protein xl	AG_Herzog_zimniak_E1412_173.c.07372.07372.4_AG_Herzog_zimniak_E1412_173.c.07472.07472.4	605	762	157	3420.83	856.216	4	0.4	4	12	0.53	0.43	0.1	0.08	1054	0.81	35.63	6
1	YIEKDAAFER-EKDEASK-a4-b2	Hsp104_hyperactive_K494A	Hsp104_hyperactive_K494A	intra-protein xl	AG_Herzog_zimniak_E1412_176.c.07026.07026.3_AG_Herzog_zimniak_E1412_176.c.06993.06993.3	344	452	108	2184.06	729.028	3	0.2	6	8	0.36	0.33	0.03	0.05	425	0	35.62	3
1	YIEKDAAFER-VKAEDASR-a4-b2	Hsp104_hyperactive_K494A	Hsp104_hyperactive_K494A	intra-protein xl	AG_Herzog_zimniak_E1412_176.c.07199.07199.4_AG_Herzog_zimniak_E1412_176.c.07144.07144.4	344	504	160	2253.12	564.288	4	-3.3	2	9	0.38	0.32	0.06	0.06	493	0.77	35.54	2
1	EKDEASKAR-VKAEDASR-a7-b2	Hsp104_hyperactive_K494A	Hsp104_hyperactive_K494A	intra-protein xl	AG_Herzog_zimniak_E1412_176.c.03398.03398.3_AG_Herzog_zimniak_E1412_176.c.03375.03375.3	457	504	47	2045.04	682.687	3	-0.2	11	9	0.47	0.33	0.13	0.07	449	0.82	35.49	4
1	VKAEDASR-TSEKEK-a2-b4	Hsp104_hyperactive_K494A	Hsp104_hyperactive_K494A	intra-protein xl	AG_Herzog_zimniak_E1412_176.c.03270.03270.4_AG_Herzog_zimniak_E1412_176.c.03088.03088.4	504	587	83	1732.88	434.228	4	-2.2	10	7	0.36	0.24	0.12	0.06	458	0.58	35.48	4
1	LLEKEVLNR-TSEKEK-a4-b4	Hsp104_hyperactive_K494A	Hsp104_hyperactive_K494A	intra-protein xl	AG_Herzog_zimniak_E1412_177.c.06924.06924.4_AG_Herzog_zimniak_E1412_177.c.06882.06882.4	858	587	271	1971.08	493.778	4	-3.2	4	5	0.42	0.37	0.06	0.06	567	0.71	35.46	3
1	VKAEDASR-EKDEASK-a2-b2	Hsp104_hyperactive_K494A	Hsp104_hyperactive_K494A	intra-protein xl	AG_Herzog_zimniak_E1412_177.c.03302.03302.3_AG_Herzog_zimniak_E1412_177.c.03291.03291.3	504	452	52	1817.9	606.974	3	-1.1	7	9	0.43	0.35	0.08	0.07	256	0.46	35.31	4
1	TKNNPVLIGEPGVGK-YIEKDAAFER-a2-b4	Hsp104_hyperactive_K494A	Hsp104_hyperactive_K494A	intra-protein xl	AG_Herzog_zimniak_E1412_174.c.08046.08046.4_AG_Herzog_zimniak_E1412_174.c.08018.08018.4	217	344	127	2900.53	726.139	4	-0.8	3	10	0.55	0.48	0.07	0.08	944	0.19	35.29	3
1	EKDEASKAR-KYIEK-a7-b1	Hsp104_hyperactive_K494A	Hsp104_hyperactive_K494A	intra-protein xl	AG_Herzog_zimniak_E1412_177.c.04145.04145.4_AG_Herzog_zimniak_E1412_177.c.04123.04123.4	457	340	117	1849.98	463.502	4	-1.6	4	7	0.29	0.18	0.11	0.05	242	0.63	35.28	3	candidate
1	LLSLDVGALVAGSKYR-GVLKEIQESK-a14-b4	Hsp104_hyperactive_K494A	Hsp104_hyperactive_K494A	intra-protein xl	AG_Herzog_zimniak_E1412_174.c.10590.10590.4_AG_Herzog_zimniak_E1412_174.c.10569.10569.4	268	282	14	2928.65	733.17	4	-1.8	3	7	0.65	0.63	0.03	0.09	292	0.76	35.2	2
1	ANNGKDGKIDPTTR-VKAEDASR-a5-b2	Hsp104_hyperactive_K494A	Hsp104_hyperactive_K494A	intra-protein xl	AG_Herzog_zimniak_E1412_173.c.03952.03952.5_AG_Herzog_zimniak_E1412_173.c.03938.03938.5	762	504	258	2498.27	500.662	5	-1.2	3	10	0.41	0.3	0.1	0.06	456	0.83	35.11	3
1	KIVDLR-MKGVLK-a1-b2	Hsp104_hyperactive_K494A	Hsp104_hyperactive_K494A	intra-protein xl	AG_Herzog_zimniak_E1412_177.c.08068.08068.4_AG_Herzog_zimniak_E1412_177.c.08043.08043.4	806	278	528	1554.95	389.745	4	-1.7	2	6	0.37	0.31	0.06	0.06	101	0.65	34.96	3
1	FQQVLVKEPSISETISILR-IAEIQKR-a7-b6	Hsp104_hyperactive_K494A	Hsp104_hyperactive_K494A	intra-protein xl	AG_Herzog_zimniak_E1412_171.c.09283.09283.4_AG_Herzog_zimniak_E1412_171.c.09252.09252.4	358	817	459	3180.82	796.213	4	2.8	3	7	0.53	0.42	0.11	0.08	1060	0.83	34.94	4
1	QLKIEIHALSR-KANELQK-a3-b1	Hsp104_hyperactive_K494A	Hsp104_hyperactive_K494A	intra-protein xl	AG_Herzog_zimniak_E1412_174.c.06704.06704.5_AG_Herzog_zimniak_E1412_174.c.06695.06695.5	442	109	333	2274.3	455.868	5	-1.2	4	12	0.29	0.17	0.11	0.05	357	0.64	34.94	4
1	MKGVLK-KYIEK-a2-b1	Hsp104_hyperactive_K494A	Hsp104_hyperactive_K494A	intra-protein xl	AG_Herzog_zimniak_E1412_177.c.06212.06212.4_AG_Herzog_zimniak_E1412_177.c.06192.06192.4	278	340	62	1491.87	373.975	4	-3.6	2	5	0.54	0.46	0.08	0.08	240	0	34.91	1	candidate
1	EKDEASK-GLKEK-a2-b3	Hsp104_hyperactive_K494A	Hsp104_hyperactive_K494A	intra-protein xl	AG_Herzog_zimniak_E1412_176.c.03557.03557.3_AG_Herzog_zimniak_E1412_176.c.03522.03522.3	452	373	79	1516.8	506.606	3	-1.8	4	5	0.16	0.09	0.07	0.03	49	0	34.88	1	candidate
1	VKAEDASR-KIVDLR-a2-b1	Hsp104_hyperactive_K494A	Hsp104_hyperactive_K494A	intra-protein xl	AG_Herzog_zimniak_E1412_176.c.06331.06331.4_AG_Herzog_zimniak_E1412_176.c.06315.06315.4	504	806	302	1754.99	439.754	4	-1.6	2	9	0.43	0.22	0.21	0.07	345	0.71	34.86	3
1	EKYEVHHGVNIADAAIVAAANLAAR-TKNNPVLIGEPGVGK-a2-b2	Hsp104_hyperactive_K494A	Hsp104_hyperactive_K494A	intra-protein xl	AG_Herzog_zimniak_E1412_170.c.09198.09198.4_AG_Herzog_zimniak_E1412_170.c.09244.09244.4	375	217	158	4262.29	1066.58	4	2.8	4	14	0.46	0.28	0.18	0.08	448	0.14	34.85	6
1	EGKIDPVIGR-VKAEDASR-a3-b2	Hsp104_hyperactive_K494A	Hsp104_hyperactive_K494A	intra-protein xl	AG_Herzog_zimniak_E1412_174.c.05957.05957.4_AG_Herzog_zimniak_E1412_174.c.05890.05890.4	194	504	310	2095.12	524.789	4	-1.1	2	11	0.36	0.29	0.06	0.05	216	0.7	34.8	4
1	LLEKEVLNR-EKDEASK-a4-b2	Hsp104_hyperactive_K494A	Hsp104_hyperactive_K494A	intra-protein xl	AG_Herzog_zimniak_E1412_177.c.07166.07166.3_AG_Herzog_zimniak_E1412_177.c.07129.07129.3	858	452	406	2056.1	686.376	3	-0.8	4	8	0.34	0.3	0.03	0.05	520	0	34.78	4
1	VKAEDASR-KKLVR-a2-b2	Hsp104_hyperactive_K494A	Hsp104_hyperactive_K494A	intra-protein xl	AG_Herzog_zimniak_E1412_174.c.03102.03102.4_AG_Herzog_zimniak_E1412_174.c.03062.03062.4	504	83	421	1654.97	414.75	4	-3	5	4	0.41	0.37	0.03	0.06	317	0.61	34.74	2	candidate
1	KANELQKVQK-MKGVLK-a7-b2	Hsp104_hyperactive_K494A	Hsp104_hyperactive_K494A	intra-protein xl	AG_Herzog_zimniak_E1412_174.c.05308.05308.4_AG_Herzog_zimniak_E1412_174.c.05287.05287.4	115	278	163	1997.17	500.3	4	-2	2	8	0.37	0.12	0.25	0.07	297	0.73	34.72	4
1	GKAIQEAAMK-EKYER-a2-b2	Hsp104_hyperactive_K494A	Hsp104_hyperactive_K494A	intra-protein xl	AG_Herzog_zimniak_E1412_177.c.05976.05976.4_AG_Herzog_zimniak_E1412_177.c.05944.05944.4	489	480	9	1906.97	477.752	4	-3.8	3	4	0.57	0.55	0.02	0.07	317	0	34.7	1	candidate
1	IVVGQKEAVQSVSNAIR-VKAEDASR-a6-b2	Hsp104_hyperactive_K494A	Hsp104_hyperactive_K494A	intra-protein xl	AG_Herzog_zimniak_E1412_174.c.07397.07397.4_AG_Herzog_zimniak_E1412_174.c.07387.07387.4	605	504	101	2809.53	703.39	4	-1	2	7	0.46	0.4	0.06	0.06	894	0.8	34.67	3
1	TLLTKALAEFLFDDPK-IAEIQKR-a5-b6	Hsp104_hyperactive_K494A	Hsp104_hyperactive_K494A	intra-protein xl	AG_Herzog_zimniak_E1412_173.c.12725.12725.3_AG_Herzog_zimniak_E1412_173.c.12659.12659.3	646	817	171	2815.57	939.53	3	-2.1	9	7	0.53	0.47	0.06	0.07	877	0	34.64	4
1	TLLTKALAEFLFDDPK-VKAEDASR-a5-b2	Hsp104_hyperactive_K494A	Hsp104_hyperactive_K494A	intra-protein xl	AG_Herzog_zimniak_E1412_174.c.12728.12728.3_AG_Herzog_zimniak_E1412_174.c.12783.12783.3	646	504	142	2833.51	945.513	3	1.1	13	8	0.54	0.46	0.08	0.08	997	0.84	34.61	4
1	QLKIEIHALSR-EANIPKPK-a3-b6	Hsp104_hyperactive_K494A	Hsp104_hyperactive_K494A	intra-protein xl	AG_Herzog_zimniak_E1412_174.c.07435.07435.5_AG_Herzog_zimniak_E1412_174.c.07411.07411.5	442	148	294	2340.35	469.078	5	-1.8	4	7	0.65	0.22	0.43	0.11	168	0	34.54	2
1	QLKIEIHALSR-VKAEDASR-a3-b2	Hsp104_hyperactive_K494A	Hsp104_hyperactive_K494A	intra-protein xl	AG_Herzog_zimniak_E1412_173.c.06585.06585.5_AG_Herzog_zimniak_E1412_173.c.06559.06559.5	442	504	62	2319.29	464.866	5	0.3	6	14	0.33	0.12	0.21	0.06	536	0.66	34.49	3
1	ANNGKDGKIDPTTR-KIVDLR-a5-b1	Hsp104_hyperactive_K494A	Hsp104_hyperactive_K494A	intra-protein xl	AG_Herzog_zimniak_E1412_173.c.05831.05831.4_AG_Herzog_zimniak_E1412_173.c.05848.05848.4	762	806	44	2366.29	592.581	4	-0.3	16	9	0.46	0.13	0.33	0.1	265	0.85	34.39	4	candidate
1	EGKIDPVIGR-MKGVLK-a3-b2	Hsp104_hyperactive_K494A	Hsp104_hyperactive_K494A	intra-protein xl	AG_Herzog_zimniak_E1412_173.c.07263.07263.4_AG_Herzog_zimniak_E1412_173.c.07226.07226.4	194	278	84	1895.09	474.779	4	-3.2	2	5	0.48	0.46	0.02	0.06	355	0.55	34.32	2
1	LAQAKQDAQNVEEELRPLR-AIQEAAMKLEALR-a5-b8	Hsp104_hyperactive_K494A	Hsp104_hyperactive_K494A	intra-protein xl	AG_Herzog_zimniak_E1412_171.c.09138.09138.5_AG_Herzog_zimniak_E1412_171.c.09132.09132.5	464	497	33	3788.03	758.614	5	1	3	14	0.49	0.17	0.32	0.09	790	0.31	34.23	1
1	ANNGKDGKIDPTTR-VSEEAKDK-a5-b6	Hsp104_hyperactive_K494A	Hsp104_hyperactive_K494A	intra-protein xl	AG_Herzog_zimniak_E1412_173.c.04050.04050.4_AG_Herzog_zimniak_E1412_173.c.04026.04026.4	762	835	73	2528.27	633.075	4	-0.7	1	10	0.56	0.21	0.35	0.1	270	0.77	34.22	1
1	LLSLDVGALVAGSKYR-ANELQKVQK-a14-b6	Hsp104_hyperactive_K494A	Hsp104_hyperactive_K494A	intra-protein xl	AG_Herzog_zimniak_E1412_170.c.09068.09068.4_AG_Herzog_zimniak_E1412_170.c.09050.09050.4	268	115	153	2855.61	714.911	4	-0.4	1	7	0.56	0.53	0.04	0.08	297	0.86	34.18	3	candidate
1	KIVDLR-LKTSEK-a1-b2	Hsp104_hyperactive_K494A	Hsp104_hyperactive_K494A	intra-protein xl	AG_Herzog_zimniak_E1412_176.c.06311.06311.4_AG_Herzog_zimniak_E1412_176.c.06300.06300.4	806	583	223	1584.94	397.243	4	-3	2	7	0.29	0.24	0.04	0.05	93	0.75	34.14	3
1	YIEKDAAFERR-YIEKDAAFER-a4-b4	Hsp104_hyperactive_K494A	Hsp104_hyperactive_K494A	intra-protein xl	AG_Herzog_zimniak_E1412_174.c.07694.07694.4_AG_Herzog_zimniak_E1412_174.c.07670.07670.4	344	344	0	2775.38	694.853	4	-1.7	3	10	0.48	0.17	0.32	0.08	464	0	34.13	1
1	EKDEASKAR-KANELQK-a7-b1	Hsp104_hyperactive_K494A	Hsp104_hyperactive_K494A	intra-protein xl	AG_Herzog_zimniak_E1412_173.c.03122.03122.4_AG_Herzog_zimniak_E1412_173.c.03109.03109.4	457	109	348	2000.05	501.021	4	-1.2	3	12	0.23	0.08	0.15	0.04	231	0.67	34.07	5
1	LAQAKQDAQNVEEELRPLR-ANELQKVQK-a5-b6	Hsp104_hyperactive_K494A	Hsp104_hyperactive_K494A	intra-protein xl	AG_Herzog_zimniak_E1412_171.c.07568.07568.4_AG_Herzog_zimniak_E1412_171.c.07559.07559.4	464	115	349	3401.82	851.464	4	-0.7	1	10	0.32	0.23	0.09	0.05	448	0.38	34.07	5
1	FQQVLVKEPSISETISILR-LKTSEK-a7-b2	Hsp104_hyperactive_K494A	Hsp104_hyperactive_K494A	intra-protein xl	AG_Herzog_zimniak_E1412_170.c.08892.08892.4_AG_Herzog_zimniak_E1412_170.c.08881.08881.4	358	583	225	3028.7	758.182	4	-3.5	5	5	0.41	0.39	0.02	0.05	698	0.38	33.97	1
1	GVLKEIQESK-KANELQK-a4-b1	Hsp104_hyperactive_K494A	Hsp104_hyperactive_K494A	intra-protein xl	AG_Herzog_zimniak_E1412_173.c.05926.05926.3_AG_Herzog_zimniak_E1412_173.c.05907.05907.3	282	109	173	2097.17	700.064	3	0.8	1	7	0.52	0.48	0.04	0.07	320	0.59	33.96	3
1	IAEIQKR-TSEKEK-a6-b4	Hsp104_hyperactive_K494A	Hsp104_hyperactive_K494A	intra-protein xl	AG_Herzog_zimniak_E1412_177.c.04794.04794.4_AG_Herzog_zimniak_E1412_177.c.04751.04751.4	817	587	230	1714.94	429.744	4	-0.8	3	7	0.41	0.31	0.1	0.06	229	0.67	33.93	5
1	EGKIDPVIGREEEIR-VKAEDASR-a3-b2	Hsp104_hyperactive_K494A	Hsp104_hyperactive_K494A	intra-protein xl	AG_Herzog_zimniak_E1412_170.c.05909.05909.5_AG_Herzog_zimniak_E1412_170.c.05890.05890.5	194	504	310	2751.43	551.294	5	-3.6	8	11	0.31	0.24	0.07	0.05	162	0.65	33.83	4
1	AIQEAAMKLEALR-LLEKEVLNR-a8-b4	Hsp104_hyperactive_K494A	Hsp104_hyperactive_K494A	intra-protein xl	AG_Herzog_zimniak_E1412_173.c.09419.09419.3_AG_Herzog_zimniak_E1412_173.c.09396.09396.3	497	858	361	2693.52	898.847	3	1.3	2	9	0.35	0.29	0.06	0.05	460	0.88	33.67	5	candidate
1	IVVGQKEAVQSVSNAIR-ANNGKDGK-a6-b5	Hsp104_hyperactive_K494A	Hsp104_hyperactive_K494A	intra-protein xl	AG_Herzog_zimniak_E1412_173.c.07273.07273.3_AG_Herzog_zimniak_E1412_173.c.07252.07252.3	605	762	157	2737.47	913.498	3	-0.6	8	7	0.52	0.48	0.04	0.07	694	0.22	33.55	5
1	QLKIEIHALSR-EKDEASK-a3-b2	Hsp104_hyperactive_K494A	Hsp104_hyperactive_K494A	intra-protein xl	AG_Herzog_zimniak_E1412_173.c.06510.06510.3_AG_Herzog_zimniak_E1412_173.c.06502.06502.3	442	452	10	2250.22	751.082	3	-0.1	5	8	0.22	0.18	0.04	0.03	58	0.52	33.53	4
1	NVIIKVSEEAK-TSEKEK-a5-b4	Hsp104_hyperactive_K494A	Hsp104_hyperactive_K494A	intra-protein xl	AG_Herzog_zimniak_E1412_177.c.07073.07073.3_AG_Herzog_zimniak_E1412_177.c.07033.07033.3	829	587	242	2087.14	696.72	3	-0.5	1	5	0.55	0.54	0.01	0.07	322	0.31	33.52	3
1	LLSLDVGALVAGSKYR-MKGVLK-a14-b2	Hsp104_hyperactive_K494A	Hsp104_hyperactive_K494A	intra-protein xl	AG_Herzog_zimniak_E1412_171.c.09527.09527.4_AG_Herzog_zimniak_E1412_171.c.09503.09503.4	268	278	10	2473.43	619.366	4	-1.1	4	3	0.68	0.68	0.01	0.08	264	0.23	33.45	1	candidate
1	IVVGQKEAVQSVSNAIR-DGKIDPTTR-a6-b3	Hsp104_hyperactive_K494A	Hsp104_hyperactive_K494A	intra-protein xl	AG_Herzog_zimniak_E1412_174.c.08147.08147.3_AG_Herzog_zimniak_E1412_174.c.08106.08106.3	605	765	160	2936.59	979.871	3	-1.6	4	8	0.53	0.36	0.17	0.09	511	0.04	33.36	3
1	EGKIDPVIGREEEIR-GVLKEIQESK-a3-b4	Hsp104_hyperactive_K494A	Hsp104_hyperactive_K494A	intra-protein xl	AG_Herzog_zimniak_E1412_170.c.07106.07106.4_AG_Herzog_zimniak_E1412_170.c.07089.07089.4	194	282	88	3006.63	752.666	4	3.3	3	13	0.42	0.27	0.15	0.07	336	0.72	33.27	5
1	LLEKEVLNR-KYIEK-a4-b1	Hsp104_hyperactive_K494A	Hsp104_hyperactive_K494A	intra-protein xl	AG_Herzog_zimniak_E1412_174.c.06808.06808.4_AG_Herzog_zimniak_E1412_174.c.06774.06774.4	858	340	518	1930.11	483.535	4	-2.7	2	4	0.51	0.49	0.01	0.07	645	0.47	33.1	1	candidate
1	NNPVLIGEPGVGKTTIVEGLAQR-TKNNPVLIGEPGVGK-a13-b2	Hsp104_hyperactive_K494A	Hsp104_hyperactive_K494A	intra-protein xl	AG_Herzog_zimniak_E1412_170.c.09039.09039.4_AG_Herzog_zimniak_E1412_170.c.09034.09034.4	230	217	13	4021.22	1006.31	4	1	1	13	0.54	0.43	0.11	0.08	522	0.12	33.09	4
1	EKDEASK-MKGVLK-a2-b2	Hsp104_hyperactive_K494A	Hsp104_hyperactive_K494A	intra-protein xl	AG_Herzog_zimniak_E1412_176.c.05054.05054.3_AG_Herzog_zimniak_E1412_176.c.05011.05011.3	452	278	174	1617.86	540.296	3	-0.7	3	7	0.31	0.16	0.15	0.05	186	0	33.07	1
1	QLKIEIHALSR-ANNGKDGK-a3-b5	Hsp104_hyperactive_K494A	Hsp104_hyperactive_K494A	intra-protein xl	AG_Herzog_zimniak_E1412_174.c.06326.06326.5_AG_Herzog_zimniak_E1412_174.c.06272.06272.5	442	762	320	2247.23	450.453	5	-2.7	3	10	0.38	0.11	0.27	0.07	313	0.34	32.92	2
1	RTKNNPVLIGEPGVGK-YIEKDAAFER-a3-b4	Hsp104_hyperactive_K494A	Hsp104_hyperactive_K494A	intra-protein xl	AG_Herzog_zimniak_E1412_170.c.06840.06840.4_AG_Herzog_zimniak_E1412_170.c.06845.06845.4	217	344	127	3056.63	765.165	4	-0.7	8	10	0.48	0.37	0.11	0.07	530	0.82	32.87	3
1	EKDEASK-KIVDLR-a2-b1	Hsp104_hyperactive_K494A	Hsp104_hyperactive_K494A	intra-protein xl	AG_Herzog_zimniak_E1412_176.c.06134.06134.4_AG_Herzog_zimniak_E1412_176.c.06087.06087.4	452	806	354	1685.92	422.488	4	0.5	4	9	0.36	0.14	0.21	0.06	592	0.73	32.75	3
1	EKYEVHHGVNIADAAIVAAANLAAR-EGKIDPVIGR-a2-b3	Hsp104_hyperactive_K494A	Hsp104_hyperactive_K494A	intra-protein xl	AG_Herzog_zimniak_E1412_170.c.09363.09363.5_AG_Herzog_zimniak_E1412_170.c.09454.09454.5	375	194	181	3823.04	765.616	5	0.8	3	7	0.65	0.61	0.05	0.08	563	0.2	32.7	1
1	EGKIDPVIGREEEIR-MKGVLK-a3-b2	Hsp104_hyperactive_K494A	Hsp104_hyperactive_K494A	intra-protein xl	AG_Herzog_zimniak_E1412_174.c.07444.07444.5_AG_Herzog_zimniak_E1412_174.c.07433.07433.5	194	278	84	2551.4	511.287	5	-2.6	4	4	0.58	0.56	0.02	0.07	258	0.36	32.67	1	candidate
1	YIEKDAAFER-TSEKEK-a4-b4	Hsp104_hyperactive_K494A	Hsp104_hyperactive_K494A	intra-protein xl	AG_Herzog_zimniak_E1412_176.c.06859.06859.3_AG_Herzog_zimniak_E1412_176.c.06840.06840.3	344	587	243	2099.04	700.688	3	-0.4	1	5	0.54	0.46	0.08	0.08	299	0.86	32.55	4	candidate
1	TKNNPVLIGEPGVGK-LLEKEVLNR-a2-b4	Hsp104_hyperactive_K494A	Hsp104_hyperactive_K494A	intra-protein xl	AG_Herzog_zimniak_E1412_170.c.07548.07548.4_AG_Herzog_zimniak_E1412_170.c.07518.07518.4	217	858	641	2772.57	694.151	4	-0.9	2	8	0.4	0.34	0.06	0.06	714	0	32.54	2
1	LLSLDVGALVAGSKYR-KYIEK-a14-b1	Hsp104_hyperactive_K494A	Hsp104_hyperactive_K494A	intra-protein xl	AG_Herzog_zimniak_E1412_173.c.09835.09835.4_AG_Herzog_zimniak_E1412_173.c.09676.09676.4	268	340	72	2478.41	620.61	4	-0.6	5	3	0.64	0.64	0	0.07	302	0	32.53	1	candidate
1	VKAEDASR-MKGVLK-a2-b2	Hsp104_hyperactive_K494A	Hsp104_hyperactive_K494A	intra-protein xl	AG_Herzog_zimniak_E1412_177.c.05426.05426.4_AG_Herzog_zimniak_E1412_177.c.05378.05378.4	504	278	226	1686.93	422.741	4	-1.4	2	5	0.38	0.32	0.06	0.06	373	0.58	32.43	2
1	LTDNDRNVIIKVSEEAK-VKAEDASR-a11-b2	Hsp104_hyperactive_K494A	Hsp104_hyperactive_K494A	intra-protein xl	AG_Herzog_zimniak_E1412_171.c.06591.06591.4_AG_Herzog_zimniak_E1412_171.c.06573.06573.4	829	504	325	2955.55	739.894	4	-1.8	2	9	0.35	0.14	0.21	0.07	346	0.62	32.42	4
1	TLLTKALAEFLFDDPK-EKDEASK-a5-b2	Hsp104_hyperactive_K494A	Hsp104_hyperactive_K494A	intra-protein xl	AG_Herzog_zimniak_E1412_173.c.12693.12693.3_AG_Herzog_zimniak_E1412_173.c.12683.12683.3	646	452	194	2764.44	922.489	3	0.1	8	4	0.5	0.48	0.02	0.06	637	0.1	32.33	1
1	KANELQKVQK-KANELQK-a7-b1	Hsp104_hyperactive_K494A	Hsp104_hyperactive_K494A	intra-protein xl	AG_Herzog_zimniak_E1412_173.c.04274.04274.4_AG_Herzog_zimniak_E1412_173.c.04236.04236.4	115	109	6	2152.22	539.063	4	-0.5	1	10	0.23	0.09	0.14	0.04	209	0	32.28	5
1	VKAEDASR-ALKKK-a2-b3	Hsp104_hyperactive_K494A	Hsp104_hyperactive_K494A	intra-protein xl	AG_Herzog_zimniak_E1412_177.c.02893.02893.3_AG_Herzog_zimniak_E1412_177.c.02863.02863.3	504	81	423	1598.93	533.985	3	-1.9	1	5	0.39	0.36	0.03	0.05	308	0	32.24	2	candidate
1	QLKIEIHALSR-LKTSEK-a3-b2	Hsp104_hyperactive_K494A	Hsp104_hyperactive_K494A	intra-protein xl	AG_Herzog_zimniak_E1412_173.c.06557.06557.5_AG_Herzog_zimniak_E1412_173.c.06524.06524.5	442	583	141	2149.24	430.857	5	-1.1	2	6	0.33	0.25	0.09	0.05	160	0.19	32.24	2
1	VKAEDASR-KKLVR-a2-b1	Hsp104_hyperactive_K494A	Hsp104_hyperactive_K494A	intra-protein xl	AG_Herzog_zimniak_E1412_173.c.02953.02953.4_AG_Herzog_zimniak_E1412_173.c.02947.02947.4	504	82	422	1654.97	414.751	4	-0.5	1	5	0.39	0.34	0.05	0.06	513	0.53	32.12	3	candidate
1	EGKIDPVIGR-EANIPKPK-a3-b6	Hsp104_hyperactive_K494A	Hsp104_hyperactive_K494A	intra-protein xl	AG_Herzog_zimniak_E1412_173.c.06987.06987.4_AG_Herzog_zimniak_E1412_173.c.06975.06975.4	194	148	46	2116.19	530.055	4	-0.6	4	7	0.53	0.06	0.46	0.09	119	0.66	32.06	3
1	IVVGQKEAVQSVSNAIR-TSEKEK-a6-b4	Hsp104_hyperactive_K494A	Hsp104_hyperactive_K494A	intra-protein xl	AG_Herzog_zimniak_E1412_174.c.07185.07185.3_AG_Herzog_zimniak_E1412_174.c.07146.07146.3	605	587	18	2655.44	886.154	3	-2	1	4	0.49	0.47	0.02	0.06	698	0.41	31.61	3
1	LLHMEQALSKIVVGQK-TSEKEK-a10-b4	Hsp104_hyperactive_K494A	Hsp104_hyperactive_K494A	intra-protein xl	AG_Herzog_zimniak_E1412_170.c.07567.07567.4_AG_Herzog_zimniak_E1412_170.c.07570.07570.4	599	587	12	2651.46	663.872	4	-0.1	2	4	0.49	0.43	0.07	0.07	478	0.36	31.58	3
1	KYIEKDAAFER-YIEKDAAFERR-a5-b4	Hsp104_hyperactive_K494A	Hsp104_hyperactive_K494A	intra-protein xl	AG_Herzog_zimniak_E1412_174.c.07179.07179.4_AG_Herzog_zimniak_E1412_174.c.07145.07145.4	344	344	0	2903.48	726.877	4	-1.6	1	10	0.43	0.26	0.17	0.07	654	0.57	31.53	5
1	EGKIDPVIGR-ANELQKVQK-a3-b6	Hsp104_hyperactive_K494A	Hsp104_hyperactive_K494A	intra-protein xl	AG_Herzog_zimniak_E1412_174.c.07009.07009.4_AG_Herzog_zimniak_E1412_174.c.06983.06983.4	194	115	79	2277.27	570.324	4	-1.3	1	10	0.34	0.21	0.12	0.05	440	0.69	31.37	4
1	EGKIDPVIGREEEIR-LLEKEVLNR-a3-b4	Hsp104_hyperactive_K494A	Hsp104_hyperactive_K494A	intra-protein xl	AG_Herzog_zimniak_E1412_170.c.07527.07527.4_AG_Herzog_zimniak_E1412_170.c.07489.07489.4	194	858	664	2989.64	748.419	4	0	3	12	0.32	0.17	0.15	0.06	279	0.65	31.32	3
1	LAQAKQDAQNVEEELRPLR-QLKIEIHALSR-a5-b3	Hsp104_hyperactive_K494A	Hsp104_hyperactive_K494A	intra-protein xl	AG_Herzog_zimniak_E1412_171.c.08117.08117.5_AG_Herzog_zimniak_E1412_171.c.08250.08250.5	464	442	22	3652	731.408	5	-1.3	23	9	0.24	0.2	0.04	0.03	265	0.67	31.23	3
1	RFQQVLVKEPSISETISILR-LLEKEVLNR-a8-b4	Hsp104_hyperactive_K494A	Hsp104_hyperactive_K494A	intra-protein xl	AG_Herzog_zimniak_E1412_170.c.09286.09286.5_AG_Herzog_zimniak_E1412_170.c.09222.09222.5	358	858	500	3593.06	719.62	5	1	3	6	0.37	0.33	0.04	0.05	446	0.78	30.97	1
1	ANELQKVQK-KKLVR-a6-b1	Hsp104_hyperactive_K494A	Hsp104_hyperactive_K494A	intra-protein xl	AG_Herzog_zimniak_E1412_174.c.04441.04441.4_AG_Herzog_zimniak_E1412_174.c.04411.04411.4	115	82	33	1837.11	460.286	4	-2	1	6	0.24	0.15	0.09	0.04	307	0.87	30.91	2	candidate
1	AADLQYYAIPEQEAIIKR-LLEKEVLNR-a17-b4	Hsp104_hyperactive_K494A	Hsp104_hyperactive_K494A	intra-protein xl	AG_Herzog_zimniak_E1412_171.c.08782.08782.4_AG_Herzog_zimniak_E1412_171.c.08771.08771.4	533	858	325	3341.82	836.462	4	-2	4	5	0.56	0.54	0.01	0.07	272	0.22	30.9	1
1	LLEKEVLNR-EANIPKPK-a4-b6	Hsp104_hyperactive_K494A	Hsp104_hyperactive_K494A	intra-protein xl	AG_Herzog_zimniak_E1412_174.c.07350.07350.3_AG_Herzog_zimniak_E1412_174.c.07292.07292.3	858	148	710	2146.23	716.418	3	-2.6	3	8	0.43	0.07	0.36	0.07	147	0.65	30.86	4
1	ANNGKDGKIDPTTR-TSEKEK-a8-b4	Hsp104_hyperactive_K494A	Hsp104_hyperactive_K494A	intra-protein xl	AG_Herzog_zimniak_E1412_173.c.03389.03389.4_AG_Herzog_zimniak_E1412_173.c.03377.03377.4	765	587	178	2344.18	587.054	4	-1.2	1	5	0.39	0.32	0.08	0.06	523	0.62	30.77	4
1	YIEKDAAFERR-LLEKEVLNR-a4-b4	Hsp104_hyperactive_K494A	Hsp104_hyperactive_K494A	intra-protein xl	AG_Herzog_zimniak_E1412_173.c.07727.07727.5_AG_Herzog_zimniak_E1412_173.c.07715.07715.5	344	858	514	2647.43	530.494	5	-0.1	1	8	0.45	0.08	0.37	0.08	633	0.47	30.75	6
1	NNPVLIGEPGVGKTTIVEGLAQR-YIEKDAAFER-a13-b4	Hsp104_hyperactive_K494A	Hsp104_hyperactive_K494A	intra-protein xl	AG_Herzog_zimniak_E1412_170.c.09126.09126.4_AG_Herzog_zimniak_E1412_170.c.09157.09157.4	230	344	114	3739.97	936	4	-2.6	3	5	0.58	0.56	0.02	0.07	430	0.17	30.71	1
1	ANNGKDGKIDPTTR-EKDEASK-a8-b2	Hsp104_hyperactive_K494A	Hsp104_hyperactive_K494A	intra-protein xl	AG_Herzog_zimniak_E1412_173.c.03535.03535.4_AG_Herzog_zimniak_E1412_173.c.03545.03545.4	765	452	313	2429.21	608.309	4	1.2	4	7	0.23	0.18	0.04	0.03	228	0.78	30.65	2
1	YIEKDAAFERR-LKTSEK-a4-b2	Hsp104_hyperactive_K494A	Hsp104_hyperactive_K494A	intra-protein xl	AG_Herzog_zimniak_E1412_173.c.05534.05534.4_AG_Herzog_zimniak_E1412_173.c.05503.05503.4	344	583	239	2239.18	560.804	4	-0.8	1	7	0.32	0.16	0.16	0.06	304	0.59	30.5	3
1	DKLGAQGYSPVYGARPLQR-LLEKEVLNR-a2-b4	Hsp104_hyperactive_K494A	Hsp104_hyperactive_K494A	intra-protein xl	AG_Herzog_zimniak_E1412_173.c.08114.08114.4_AG_Herzog_zimniak_E1412_173.c.08115.08115.4	837	858	21	3325.8	832.459	4	-3.5	6	10	0.36	0.17	0.19	0.07	269	0.12	30.48	6
1	TKNNPVLIGEPGVGK-KYIEKDAAFER-a2-b5	Hsp104_hyperactive_K494A	Hsp104_hyperactive_K494A	intra-protein xl	AG_Herzog_zimniak_E1412_171.c.06870.06870.4_AG_Herzog_zimniak_E1412_171.c.06857.06857.4	217	344	127	3028.62	758.163	4	-0.6	1	10	0.45	0.4	0.05	0.07	481	0.72	30.42	3
1	EKYEVHHGVNIADAAIVAAANLAAR-VKAEDASR-a2-b2	Hsp104_hyperactive_K494A	Hsp104_hyperactive_K494A	intra-protein xl	AG_Herzog_zimniak_E1412_170.c.08561.08561.4_AG_Herzog_zimniak_E1412_170.c.08541.08541.4	375	504	129	3614.89	904.729	4	1.3	5	6	0.72	0.69	0.04	0.09	510	0.32	30.41	4
1	TSEKEK-KYIEK-a4-b1	Hsp104_hyperactive_K494A	Hsp104_hyperactive_K494A	intra-protein xl	AG_Herzog_zimniak_E1412_176.c.04025.04025.4_AG_Herzog_zimniak_E1412_176.c.03993.03993.4	587	340	247	1537.82	385.463	4	-1.2	1	5	0.27	0.24	0.03	0.04	168	0.7	30.32	2	candidate
1	QLKIEIHALSR-EKYER-a3-b2	Hsp104_hyperactive_K494A	Hsp104_hyperactive_K494A	intra-protein xl	AG_Herzog_zimniak_E1412_173.c.06883.06883.5_AG_Herzog_zimniak_E1412_173.c.06874.06874.5	442	480	38	2168.19	434.646	5	-2.4	3	5	0.2	0.14	0.07	0.03	132	0.45	30.31	1	candidate
1	LAQAKQDAQNVEEELRPLR-EKDEASK-a5-b2	Hsp104_hyperactive_K494A	Hsp104_hyperactive_K494A	intra-protein xl	AG_Herzog_zimniak_E1412_171.c.07105.07105.4_AG_Herzog_zimniak_E1412_171.c.07281.07281.4	464	452	12	3150.62	788.662	4	0.2	24	9	0.34	0.31	0.03	0.04	318	0.15	30.29	4
1	KANELQK-MKGVLK-a1-b2	Hsp104_hyperactive_K494A	Hsp104_hyperactive_K494A	intra-protein xl	AG_Herzog_zimniak_E1412_177.c.05842.05842.4_AG_Herzog_zimniak_E1412_177.c.05818.05818.4	109	278	169	1641.94	411.494	4	-2.6	1	5	0.3	0.23	0.07	0.05	262	0	30.12	2
1	LAQAKQDAQNVEEELRPLR-GLKEK-a5-b3	Hsp104_hyperactive_K494A	Hsp104_hyperactive_K494A	intra-protein xl	AG_Herzog_zimniak_E1412_174.c.07926.07926.4_AG_Herzog_zimniak_E1412_174.c.07927.07927.4	464	373	91	2918.58	730.653	4	-0.7	3	3	0.49	0.48	0.01	0.05	511	0.25	30.11	2	candidate
1	LAQAKQDAQNVEEELRPLREK-DEASKAR-a5-b5	Hsp104_hyperactive_K494A	Hsp104_hyperactive_K494A	intra-protein xl	AG_Herzog_zimniak_E1412_170.c.07020.07020.6_AG_Herzog_zimniak_E1412_170.c.06902.06902.6	464	457	7	3377.75	563.966	6	-1	7	6	0.56	0.32	0.24	0.11	309	0.43	30.01	3
1	EKDEASK-KANELQK-a2-b1	Hsp104_hyperactive_K494A	Hsp104_hyperactive_K494A	intra-protein xl	AG_Herzog_zimniak_E1412_176.c.03827.03827.3_AG_Herzog_zimniak_E1412_176.c.03805.03805.3	452	109	343	1772.91	591.98	3	-0.1	3	8	0.27	0.11	0.16	0.04	278	0	30.01	2
1	EKYEVHHGVNIADAAIVAAANLAAR-RTKNNPVLIGEPGVGK-a2-b3	Hsp104_hyperactive_K494A	Hsp104_hyperactive_K494A	intra-protein xl	AG_Herzog_zimniak_E1412_170.c.08727.08727.5_AG_Herzog_zimniak_E1412_170.c.08714.08714.5	375	217	158	4418.38	884.685	5	0.3	4	7	0.64	0.5	0.14	0.1	329	0	29.98	1	candidate
1	LLSLDVGALVAGSKYRGEFEER-EANIPKPK-a14-b6	Hsp104_hyperactive_K494A	Hsp104_hyperactive_K494A	intra-protein xl	AG_Herzog_zimniak_E1412_170.c.09158.09158.5_AG_Herzog_zimniak_E1412_170.c.09118.09118.5	268	148	120	3441.85	689.379	5	0.8	2	6	0.31	0.19	0.12	0.06	215	0.4	29.93	2
1	LAQAKQDAQNVEEELRPLR-LKTSEK-a5-b2	Hsp104_hyperactive_K494A	Hsp104_hyperactive_K494A	intra-protein xl	AG_Herzog_zimniak_E1412_171.c.07084.07084.4_AG_Herzog_zimniak_E1412_171.c.07062.07062.4	464	583	119	3049.64	763.418	4	0.6	2	6	0.42	0.39	0.03	0.05	428	0.18	29.89	2
1	LRQLKIEIHALSR-EKDEASK-a5-b2	Hsp104_hyperactive_K494A	Hsp104_hyperactive_K494A	intra-protein xl	AG_Herzog_zimniak_E1412_170.c.06107.06107.5_AG_Herzog_zimniak_E1412_170.c.06082.06082.5	442	452	10	2519.41	504.889	5	-0.3	3	9	0.28	0.19	0.08	0.04	243	0.23	29.87	3
1	RRPFSILLFDEVEKAAK-KIVDLR-a14-b1	Hsp104_hyperactive_K494A	Hsp104_hyperactive_K494A	intra-protein xl	AG_Herzog_zimniak_E1412_170.c.08928.08928.5_AG_Herzog_zimniak_E1412_170.c.08916.08916.5	711	806	95	2898.67	580.742	5	0.1	2	8	0.35	0.15	0.2	0.08	134	0.36	29.81	2
1	LAQAKQDAQNVEEELRPLR-LTDNDRNVIIKVSEEAK-a5-b11	Hsp104_hyperactive_K494A	Hsp104_hyperactive_K494A	intra-protein xl	AG_Herzog_zimniak_E1412_171.c.08352.08352.5_AG_Herzog_zimniak_E1412_171.c.08348.08348.5	464	829	365	4288.27	858.662	5	0.7	1	12	0.39	0.31	0.08	0.06	605	0.4	29.81	4
1	ANELQKVQK-EKDEASK-a6-b2	Hsp104_hyperactive_K494A	Hsp104_hyperactive_K494A	intra-protein xl	AG_Herzog_zimniak_E1412_174.c.04458.04458.4_AG_Herzog_zimniak_E1412_174.c.04405.04405.4	115	452	337	2000.04	501.017	4	-2.8	2	8	0.16	0.12	0.04	0.02	274	0.62	29.76	3
1	AIQEAAMKLEALR-KANELQK-a8-b1	Hsp104_hyperactive_K494A	Hsp104_hyperactive_K494A	intra-protein xl	AG_Herzog_zimniak_E1412_174.c.08337.08337.4_AG_Herzog_zimniak_E1412_174.c.08326.08326.4	497	109	388	2410.32	603.589	4	-1.1	1	4	0.55	0.53	0.02	0.07	577	0.44	29.63	2
1	AADLQYYAIPEQEAIIKR-EANIPKPKLIQDAIQAIR-a17-b8	Hsp104_hyperactive_K494A	Hsp104_hyperactive_K494A	intra-protein xl	AG_Herzog_zimniak_E1412_170.c.10026.10026.5_AG_Herzog_zimniak_E1412_170.c.09992.09992.5	533	150	383	4246.34	850.275	5	0.4	1	12	0.51	0.41	0.1	0.08	343	0.45	29.57	5
1	QLKIEIHALSR-EKDEASKAR-a3-b7	Hsp104_hyperactive_K494A	Hsp104_hyperactive_K494A	intra-protein xl	AG_Herzog_zimniak_E1412_173.c.06123.06123.5_AG_Herzog_zimniak_E1412_173.c.06087.06087.5	442	457	15	2477.36	496.48	5	-0.3	5	7	0.22	0.16	0.06	0.03	45	0.74	29.5	2	candidate
1	LAQAKQDAQNVEEELRPLR-EANIPKPK-a5-b6	Hsp104_hyperactive_K494A	Hsp104_hyperactive_K494A	intra-protein xl	AG_Herzog_zimniak_E1412_174.c.08258.08258.4_AG_Herzog_zimniak_E1412_174.c.08249.08249.4	464	148	316	3240.75	811.195	4	1.1	4	10	0.49	0.13	0.36	0.12	179	0.16	29.49	4
1	GKAIQEAAMK-EKDEASK-a2-b2	Hsp104_hyperactive_K494A	Hsp104_hyperactive_K494A	intra-protein xl	AG_Herzog_zimniak_E1412_173.c.04494.04494.3_AG_Herzog_zimniak_E1412_173.c.04434.04434.3	489	452	37	1989	664.009	3	-3.1	1	8	0.29	0.24	0.05	0.04	339	0.45	29.24	4
1	ANELQKVQK-EKDEASKAR-a6-b7	Hsp104_hyperactive_K494A	Hsp104_hyperactive_K494A	intra-protein xl	AG_Herzog_zimniak_E1412_173.c.04177.04177.3_AG_Herzog_zimniak_E1412_173.c.04172.04172.3	115	457	342	2227.18	743.4	3	-1.8	3	8	0.37	0.09	0.28	0.06	383	0.8	29.21	5
1	LAQAKQDAQNVEEELRPLR-LLEKEVLNR-a5-b4	Hsp104_hyperactive_K494A	Hsp104_hyperactive_K494A	intra-protein xl	AG_Herzog_zimniak_E1412_171.c.08254.08254.5_AG_Herzog_zimniak_E1412_171.c.08253.08253.5	464	858	394	3457.88	692.584	5	-3	2	11	0.33	0.12	0.21	0.07	524	0.52	29.09	4
1	LAQAKQDAQNVEEELRPLR-EGKIDPVIGR-a5-b3	Hsp104_hyperactive_K494A	Hsp104_hyperactive_K494A	intra-protein xl	AG_Herzog_zimniak_E1412_170.c.08076.08076.4_AG_Herzog_zimniak_E1412_170.c.08049.08049.4	464	194	270	3427.84	857.968	4	-0.1	3	13	0.23	0.09	0.14	0.04	254	0.3	29.05	4
1	VSEEAKDKLGAQGYSPVYGARPLQR-LLEKEVLNR-a8-b4	Hsp104_hyperactive_K494A	Hsp104_hyperactive_K494A	intra-protein xl	AG_Herzog_zimniak_E1412_171.c.07391.07391.5_AG_Herzog_zimniak_E1412_171.c.07358.07358.5	837	858	21	3969.14	794.835	5	0.7	2	14	0.43	0.18	0.25	0.1	566	0.57	28.95	5
1	VQKDSYIAVDHLIAALAEDHAIQEALK-VKAEDASR-a3-b2	Hsp104_hyperactive_K494A	Hsp104_hyperactive_K494A	intra-protein xl	AG_Herzog_zimniak_E1412_170.c.10222.10222.5_AG_Herzog_zimniak_E1412_170.c.10213.10213.5	118	504	386	3973.08	795.624	5	-0.3	1	6	0.3	0.2	0.1	0.06	398	0.39	28.94	2
1	LLHMEQALSKIVVGQK-EKDEASK-a10-b2	Hsp104_hyperactive_K494A	Hsp104_hyperactive_K494A	intra-protein xl	AG_Herzog_zimniak_E1412_171.c.07725.07725.4_AG_Herzog_zimniak_E1412_171.c.07715.07715.4	599	452	147	2736.48	685.127	4	0.9	1	5	0.21	0.18	0.03	0.03	732	0.44	28.9	2
1	NADTEQENENLSKFCIDMTAMAR-MKGVLK-a13-b2	Hsp104_hyperactive_K494A	Hsp104_hyperactive_K494A	intra-protein xl	AG_Herzog_zimniak_E1412_174.c.09991.09991.4_AG_Herzog_zimniak_E1412_174.c.09990.09990.4	181	278	97	3499.64	875.917	4	-2	5	3	0.43	0.42	0.01	0.05	542	0.31	28.85	1	candidate
1	YIEKDAAFER-ANNGKDGK-a4-b5	Hsp104_hyperactive_K494A	Hsp104_hyperactive_K494A	intra-protein xl	AG_Herzog_zimniak_E1412_177.c.06834.06834.3_AG_Herzog_zimniak_E1412_177.c.06813.06813.3	344	762	418	2181.07	728.031	3	-0.8	1	5	0.39	0.34	0.05	0.06	486	0.34	28.68	4
1	NADTEQENENLSKFCIDMTAMAR-EANIPKPK-a13-b6	Hsp104_hyperactive_K494A	Hsp104_hyperactive_K494A	intra-protein xl	AG_Herzog_zimniak_E1412_174.c.09632.09632.4_AG_Herzog_zimniak_E1412_174.c.09609.09609.4	181	148	33	3720.73	931.191	4	-2.6	3	6	0.5	0.19	0.31	0.12	185	0.46	28.65	4
1	VQKDSYIAVDHLIAALAEDHAIQEALK-KANELQK-a3-b1	Hsp104_hyperactive_K494A	Hsp104_hyperactive_K494A	intra-protein xl	AG_Herzog_zimniak_E1412_171.c.10252.10252.5_AG_Herzog_zimniak_E1412_171.c.10218.10218.5	118	109	9	3928.1	786.627	5	0.3	4	5	0.4	0.35	0.04	0.05	464	0.87	28.61	2	candidate
1	LLSLDVGALVAGSKYR-KANELQK-a14-b1	Hsp104_hyperactive_K494A	Hsp104_hyperactive_K494A	intra-protein xl	AG_Herzog_zimniak_E1412_174.c.09631.09631.3_AG_Herzog_zimniak_E1412_174.c.09611.09611.3	268	109	159	2628.48	877.168	3	-1.5	2	5	0.49	0.47	0.02	0.06	355	0.2	28.6	3
1	TLLTKALAEFLFDDPK-ANNGKDGK-a5-b5	Hsp104_hyperactive_K494A	Hsp104_hyperactive_K494A	intra-protein xl	AG_Herzog_zimniak_E1412_173.c.12520.12520.3_AG_Herzog_zimniak_E1412_173.c.12530.12530.3	646	762	116	2761.46	921.494	3	2.2	1	6	0.43	0.4	0.03	0.06	601	0	28.6	4
1	TLLTKALAEFLFDDPK-EANIPKPK-a5-b6	Hsp104_hyperactive_K494A	Hsp104_hyperactive_K494A	intra-protein xl	AG_Herzog_zimniak_E1412_174.c.12707.12707.3_AG_Herzog_zimniak_E1412_174.c.12706.12706.3	646	148	498	2854.57	952.531	3	-1.2	5	5	0.51	0.37	0.14	0.08	361	0	28.6	4
1	KIVDLR-KYIEK-a1-b1	Hsp104_hyperactive_K494A	Hsp104_hyperactive_K494A	intra-protein xl	AG_Herzog_zimniak_E1412_176.c.07289.07289.4_AG_Herzog_zimniak_E1412_176.c.07278.07278.4	806	340	466	1559.92	390.989	4	-3.1	1	5	0.35	0.34	0.02	0.05	110	0	28.58	2	candidate
1	EKDEASKAR-EANIPKPK-a7-b6	Hsp104_hyperactive_K494A	Hsp104_hyperactive_K494A	intra-protein xl	AG_Herzog_zimniak_E1412_173.c.04170.04170.3_AG_Herzog_zimniak_E1412_173.c.04138.04138.3	457	148	309	2066.1	689.707	3	-1.4	2	8	0.2	0.1	0.1	0.03	75	0.71	28.48	4
1	EANIPKPKLIQDAIQAIR-KANELQK-a6-b1	Hsp104_hyperactive_K494A	Hsp104_hyperactive_K494A	intra-protein xl	AG_Herzog_zimniak_E1412_170.c.08098.08098.4_AG_Herzog_zimniak_E1412_170.c.08074.08074.4	148	109	39	2984.7	747.183	4	-0.1	2	4	0.41	0.39	0.02	0.05	313	0.57	28.38	1
1	ANNGKDGKIDPTTR-EKDEASK-a5-b2	Hsp104_hyperactive_K494A	Hsp104_hyperactive_K494A	intra-protein xl	AG_Herzog_zimniak_E1412_173.c.03671.03671.5_AG_Herzog_zimniak_E1412_173.c.03866.03866.5	762	452	310	2429.2	486.847	5	-2.2	8	7	0.24	0.15	0.09	0.04	204	0.58	28.36	2
1	YIEKDAAFER-EANIPKPK-a4-b6	Hsp104_hyperactive_K494A	Hsp104_hyperactive_K494A	intra-protein xl	AG_Herzog_zimniak_E1412_174.c.07158.07158.4_AG_Herzog_zimniak_E1412_174.c.07119.07119.4	344	148	196	2274.18	569.554	4	-2.3	1	6	0.55	0.07	0.48	0.1	124	0.43	28.28	5
1	LAQAKQDAQNVEEELRPLR-EKDEASKAR-a5-b7	Hsp104_hyperactive_K494A	Hsp104_hyperactive_K494A	intra-protein xl	AG_Herzog_zimniak_E1412_170.c.06921.06921.4_AG_Herzog_zimniak_E1412_170.c.07064.07064.4	464	457	7	3377.75	845.446	4	-0.2	27	7	0.31	0.21	0.1	0.05	423	0	28.08	5
1	RFQQVLVKEPSISETISILR-EANIPKPK-a8-b6	Hsp104_hyperactive_K494A	Hsp104_hyperactive_K494A	intra-protein xl	AG_Herzog_zimniak_E1412_170.c.08598.08598.5_AG_Herzog_zimniak_E1412_170.c.08590.08590.5	358	148	210	3375.91	676.19	5	-1.3	2	7	0.34	0.19	0.15	0.07	261	0.53	28.07	4
1	LAQAKQDAQNVEEELRPLR-VKAEDASR-a5-b2	Hsp104_hyperactive_K494A	Hsp104_hyperactive_K494A	intra-protein xl	AG_Herzog_zimniak_E1412_174.c.07763.07763.4_AG_Herzog_zimniak_E1412_174.c.07789.07789.4	464	504	40	3219.69	805.929	4	0.4	9	8	0.41	0.34	0.08	0.06	334	0.68	27.94	3
1	EGKIDPVIGREEEIR-EANIPKPK-a3-b6	Hsp104_hyperactive_K494A	Hsp104_hyperactive_K494A	intra-protein xl	AG_Herzog_zimniak_E1412_170.c.06595.06595.5_AG_Herzog_zimniak_E1412_170.c.06587.06587.5	194	148	46	2772.5	555.508	5	-0.9	6	8	0.46	0.09	0.37	0.1	134	0.74	27.92	2
1	LRQLKIEIHALSR-EKDEASKAR-a5-b7	Hsp104_hyperactive_K494A	Hsp104_hyperactive_K494A	intra-protein xl	AG_Herzog_zimniak_E1412_171.c.05885.05885.5_AG_Herzog_zimniak_E1412_171.c.05872.05872.5	442	457	15	2746.54	550.316	5	-1	3	11	0.4	0.13	0.27	0.07	262	0.65	27.79	3
1	EKDEASKAR-LKTSEK-a7-b2	Hsp104_hyperactive_K494A	Hsp104_hyperactive_K494A	intra-protein xl	AG_Herzog_zimniak_E1412_173.c.02703.02703.4_AG_Herzog_zimniak_E1412_173.c.02687.02687.4	457	583	126	1874.99	469.756	4	-1.1	5	7	0.11	0.08	0.03	0.02	33	0	27.77	4
1	NADTEQENENLSKFCIDMTAMAR-GVLKEIQESK-a13-b4	Hsp104_hyperactive_K494A	Hsp104_hyperactive_K494A	intra-protein xl	AG_Herzog_zimniak_E1412_171.c.09444.09444.4_AG_Herzog_zimniak_E1412_171.c.09421.09421.4	181	282	101	3954.86	989.724	4	-0.1	2	5	0.29	0.25	0.04	0.04	860	0.44	27.76	2
1	VVDAKNCIVVMTSNLGAEYLSR-LKTSEK-a5-b2	Hsp104_hyperactive_K494A	Hsp104_hyperactive_K494A	intra-protein xl	AG_Herzog_zimniak_E1412_170.c.09716.09716.4_AG_Herzog_zimniak_E1412_170.c.09715.09715.4	740	583	157	3280.71	821.184	4	0.5	4	3	0.43	0.42	0.01	0.05	574	0.48	27.62	2	candidate
1	FQQVLVKEPSISETISILR-EANIPKPK-a7-b6	Hsp104_hyperactive_K494A	Hsp104_hyperactive_K494A	intra-protein xl	AG_Herzog_zimniak_E1412_173.c.09907.09907.4_AG_Herzog_zimniak_E1412_173.c.09908.09908.4	358	148	210	3219.81	805.96	4	-1.4	3	5	0.42	0.16	0.26	0.09	176	0.49	27.57	2
1	AADLQYYAIPEQEAIIKR-DEASKAR-a17-b5	Hsp104_hyperactive_K494A	Hsp104_hyperactive_K494A	intra-protein xl	AG_Herzog_zimniak_E1412_170.c.07785.07785.4_AG_Herzog_zimniak_E1412_170.c.07786.07786.4	533	457	76	3004.55	752.146	4	0.2	2	3	0.57	0.55	0.02	0.07	270	0.12	27.47	2	candidate
1	RFQQVLVKEPSISETISILR-LKTSEK-a8-b2	Hsp104_hyperactive_K494A	Hsp104_hyperactive_K494A	intra-protein xl	AG_Herzog_zimniak_E1412_171.c.08335.08335.4_AG_Herzog_zimniak_E1412_171.c.08351.08351.4	358	583	225	3184.81	797.21	4	0.5	1	3	0.39	0.38	0.02	0.05	515	0.14	27.46	2	candidate
1	LLSLDVGALVAGSKYR-YIEKDAAFER-a14-b4	Hsp104_hyperactive_K494A	Hsp104_hyperactive_K494A	intra-protein xl	AG_Herzog_zimniak_E1412_170.c.09871.09871.4_AG_Herzog_zimniak_E1412_170.c.09882.09882.4	268	344	76	3039.63	760.916	4	1.1	1	7	0.48	0.45	0.03	0.07	176	0.35	27.43	1
1	RTKNNPVLIGEPGVGK-YIEKDAAFERR-a3-b4	Hsp104_hyperactive_K494A	Hsp104_hyperactive_K494A	intra-protein xl	AG_Herzog_zimniak_E1412_170.c.06538.06538.4_AG_Herzog_zimniak_E1412_170.c.06531.06531.4	217	344	127	3212.73	804.191	4	0.4	1	8	0.43	0.36	0.07	0.06	279	0.41	27.41	3
1	EANIPKPK-ALKKK-a6-b4	Hsp104_hyperactive_K494A	Hsp104_hyperactive_K494A	intra-protein xl	AG_Herzog_zimniak_E1412_176.c.04681.04681.4_AG_Herzog_zimniak_E1412_176.c.04609.04609.4	148	82	66	1620	406.007	4	-0.6	1	4	0.37	0.35	0.02	0.05	117	0	27.35	2	candidate
1	VQKDSYIAVDHLIAALAEDHAIQEALK-EANIPKPK-a3-b6	Hsp104_hyperactive_K494A	Hsp104_hyperactive_K494A	intra-protein xl	AG_Herzog_zimniak_E1412_170.c.10298.10298.5_AG_Herzog_zimniak_E1412_170.c.10278.10278.5	118	148	30	3994.13	799.834	5	-2.4	4	5	0.48	0.04	0.44	0.16	140	0.19	27.34	3
1	ANNGKDGKIDPTTR-VKAEDASR-a8-b2	Hsp104_hyperactive_K494A	Hsp104_hyperactive_K494A	intra-protein xl	AG_Herzog_zimniak_E1412_173.c.03943.03943.4_AG_Herzog_zimniak_E1412_173.c.03921.03921.4	765	504	261	2498.27	625.576	4	0.4	1	9	0.4	0.18	0.21	0.07	478	0.79	27.32	4
1	RRPFSILLFDEVEKAAK-YIEKDAAFER-a14-b4	Hsp104_hyperactive_K494A	Hsp104_hyperactive_K494A	intra-protein xl	AG_Herzog_zimniak_E1412_171.c.09022.09022.5_AG_Herzog_zimniak_E1412_171.c.09012.09012.5	711	344	367	3396.81	680.37	5	0.2	2	8	0.45	0.09	0.36	0.09	326	0.59	27.23	4
1	NVIIKVSEEAK-EKDEASKAR-a5-b7	Hsp104_hyperactive_K494A	Hsp104_hyperactive_K494A	intra-protein xl	AG_Herzog_zimniak_E1412_173.c.05876.05876.3_AG_Herzog_zimniak_E1412_173.c.05822.05822.3	829	457	372	2399.28	800.769	3	-2.7	2	6	0.29	0.23	0.07	0.05	223	0.8	27.03	4
1	EKLLHMEQALSK-LKTSEK-a2-b2	Hsp104_hyperactive_K494A	Hsp104_hyperactive_K494A	intra-protein xl	AG_Herzog_zimniak_E1412_173.c.06686.06686.5_AG_Herzog_zimniak_E1412_173.c.06643.06643.5	589	583	6	2268.24	454.655	5	-0.9	1	6	0.18	0.12	0.07	0.03	182	0.87	26.87	3	candidate
1	AADLQYYAIPEQEAIIKR-EANIPKPK-a17-b6	Hsp104_hyperactive_K494A	Hsp104_hyperactive_K494A	intra-protein xl	AG_Herzog_zimniak_E1412_174.c.08729.08729.4_AG_Herzog_zimniak_E1412_174.c.08708.08708.4	533	148	385	3124.68	782.177	4	-1.4	1	3	0.46	0.34	0.11	0.07	421	0.51	26.85	1	candidate
1	EKDEASKAR-EKDEASK-a7-b2	Hsp104_hyperactive_K494A	Hsp104_hyperactive_K494A	intra-protein xl	AG_Herzog_zimniak_E1412_176.c.02903.02903.3_AG_Herzog_zimniak_E1412_176.c.02890.02890.3	457	452	5	1975.97	659.663	3	-1.5	5	7	0.22	0.17	0.05	0.03	63	0.8	26.8	5
1	EKDEASKAR-TSEKEK-a7-b4	Hsp104_hyperactive_K494A	Hsp104_hyperactive_K494A	intra-protein xl	AG_Herzog_zimniak_E1412_176.c.02612.02612.4_AG_Herzog_zimniak_E1412_176.c.02616.02616.4	457	587	130	1890.95	473.745	4	-1.9	4	4	0.15	0.03	0.12	0.03	64	0	26.77	3
1	EKDEASK-TSEKEK-a2-b4	Hsp104_hyperactive_K494A	Hsp104_hyperactive_K494A	intra-protein xl	AG_Herzog_zimniak_E1412_177.c.02516.02516.4_AG_Herzog_zimniak_E1412_177.c.02509.02509.4	452	587	135	1663.81	416.961	4	-1.4	5	5	0.15	0.09	0.06	0.02	85	0.78	26.69	3
1	TLLTKALAEFLFDDPK-LKTSEK-a5-b2	Hsp104_hyperactive_K494A	Hsp104_hyperactive_K494A	intra-protein xl	AG_Herzog_zimniak_E1412_171.c.11682.11682.3_AG_Herzog_zimniak_E1412_171.c.11673.11673.3	646	583	63	2663.46	888.829	3	-1.3	2	3	0.39	0.37	0.02	0.05	731	0	26.53	1	candidate
1	LAQAKQDAQNVEEELRPLR-IAEIQKR-a5-b6	Hsp104_hyperactive_K494A	Hsp104_hyperactive_K494A	intra-protein xl	AG_Herzog_zimniak_E1412_170.c.07666.07666.4_AG_Herzog_zimniak_E1412_170.c.07651.07651.4	464	817	353	3201.75	801.446	4	1.7	1	10	0.36	0.2	0.16	0.07	395	0.65	26.41	2	candidate
1	LTDNDRNVIIKVSEEAK-LLEKEVLNR-a11-b4	Hsp104_hyperactive_K494A	Hsp104_hyperactive_K494A	intra-protein xl	AG_Herzog_zimniak_E1412_171.c.07862.07862.4_AG_Herzog_zimniak_E1412_171.c.07839.07839.4	829	858	29	3193.75	799.446	4	-1.6	1	9	0.26	0.06	0.2	0.06	387	0.47	26.41	1
1	RRPFSILLFDEVEKAAK-LLEKEVLNR-a14-b4	Hsp104_hyperactive_K494A	Hsp104_hyperactive_K494A	intra-protein xl	AG_Herzog_zimniak_E1412_170.c.09051.09051.5_AG_Herzog_zimniak_E1412_170.c.09046.09046.5	711	858	147	3268.86	654.779	5	1	3	7	0.45	0.07	0.38	0.1	479	0	26.4	3
1	GKAIQEAAMK-EKDEASKAR-a2-b7	Hsp104_hyperactive_K494A	Hsp104_hyperactive_K494A	intra-protein xl	AG_Herzog_zimniak_E1412_173.c.04301.04301.4_AG_Herzog_zimniak_E1412_173.c.04275.04275.4	489	457	32	2216.14	555.043	4	-2.3	2	5	0.37	0.35	0.02	0.06	176	0.85	25.68	2	candidate
1	LAQAKQDAQNVEEELRPLREK-EKDEASK-a5-b2	Hsp104_hyperactive_K494A	Hsp104_hyperactive_K494A	intra-protein xl	AG_Herzog_zimniak_E1412_171.c.06842.06842.4_AG_Herzog_zimniak_E1412_171.c.06676.06676.4	464	452	12	3407.75	852.945	4	-0.9	13	5	0.25	0.23	0.02	0.03	432	0.29	25.63	1
1	MMNSKMEFTDR-EANIPKPK-a5-b6	Hsp104_hyperactive_K494A	Hsp104_hyperactive_K494A	intra-protein xl	AG_Herzog_zimniak_E1412_173.c.07415.07415.4_AG_Herzog_zimniak_E1412_173.c.07403.07403.4	5	148	143	2422.17	606.55	4	-0.4	1	5	0.57	0.03	0.55	0.11	113	0.23	25.54	3
1	NADTEQENENLSKFCIDMTAMAR-EGKIDPVIGREEEIR-a13-b3	Hsp104_hyperactive_K494A	Hsp104_hyperactive_K494A	intra-protein xl	AG_Herzog_zimniak_E1412_170.c.09276.09276.5_AG_Herzog_zimniak_E1412_170.c.09245.09245.5	181	194	13	4564.15	913.838	5	-0.1	1	7	0.29	0.2	0.08	0.04	885	0.37	25.53	2
1	GKAIQEAAMK-EKYERER-a2-b2	Hsp104_hyperactive_K494A	Hsp104_hyperactive_K494A	intra-protein xl	AG_Herzog_zimniak_E1412_173.c.04711.04711.4_AG_Herzog_zimniak_E1412_173.c.04661.04661.4	489	480	9	2192.13	549.04	4	1.1	1	3	0.36	0.35	0.01	0.05	257	0.26	25.39	2	candidate
1	LAQAKQDAQNVEEELRPLR-KANELQK-a5-b1	Hsp104_hyperactive_K494A	Hsp104_hyperactive_K494A	intra-protein xl	AG_Herzog_zimniak_E1412_171.c.07227.07227.4_AG_Herzog_zimniak_E1412_171.c.07267.07267.4	464	109	355	3174.7	794.682	4	-1.3	1	7	0.24	0.2	0.04	0.03	248	0.13	25.34	3
1	QRGKAIQEAAMK-EKYER-a4-b2	Hsp104_hyperactive_K494A	Hsp104_hyperactive_K494A	intra-protein xl	AG_Herzog_zimniak_E1412_173.c.04568.04568.4_AG_Herzog_zimniak_E1412_173.c.04548.04548.4	489	480	9	2191.14	548.794	4	1	2	5	0.13	0.1	0.03	0.02	74	0.41	25.32	2	candidate
1	KANELQKVQK-EKDEASK-a7-b2	Hsp104_hyperactive_K494A	Hsp104_hyperactive_K494A	intra-protein xl	AG_Herzog_zimniak_E1412_174.c.03689.03689.3_AG_Herzog_zimniak_E1412_174.c.03668.03668.3	115	452	337	2128.13	710.385	3	-2.8	3	7	0.2	0.09	0.11	0.03	277	0.67	25.25	2
1	EANIPKPK-EKDEASK-a6-b2	Hsp104_hyperactive_K494A	Hsp104_hyperactive_K494A	intra-protein xl	AG_Herzog_zimniak_E1412_177.c.05068.05068.3_AG_Herzog_zimniak_E1412_177.c.05003.05003.3	148	452	304	1838.96	613.994	3	-2.4	4	4	0.37	0.35	0.02	0.06	127	0	25.1	1	candidate
1	EKDEASK-IAEIQKR-a2-b6	Hsp104_hyperactive_K494A	Hsp104_hyperactive_K494A	intra-protein xl	AG_Herzog_zimniak_E1412_177.c.05013.05013.3_AG_Herzog_zimniak_E1412_177.c.04990.04990.3	452	817	365	1799.96	600.995	3	0	2	5	0.3	0.02	0.28	0.05	307	0.69	25.02	2
1	LTDNDRNVIIKVSEEAK-YIEKDAAFERR-a11-b4	Hsp104_hyperactive_K494A	Hsp104_hyperactive_K494A	intra-protein xl	AG_Herzog_zimniak_E1412_171.c.07526.07526.5_AG_Herzog_zimniak_E1412_171.c.07518.07518.5	829	344	485	3477.8	696.569	5	-1.5	1	8	0.3	0.06	0.24	0.06	243	0.43	24.98	3
1	LAQAKQDAQNVEEELRPLREK-LRQLKIEIHALSR-a5-b5	Hsp104_hyperactive_K494A	Hsp104_hyperactive_K494A	intra-protein xl	AG_Herzog_zimniak_E1412_171.c.07733.07733.5_AG_Herzog_zimniak_E1412_171.c.07755.07755.5	464	442	22	4178.34	836.675	5	2	3	10	0.38	0.3	0.09	0.06	490	0.65	24.55	4
1	LRKVLQAR-TPSQKNR-a3-b5	sp_Q9NQS7_INCE_HUMAN	sp_Q9NQS7_INCE_HUMAN	intra-protein xl	AG_Herzog_zimniak_E1412_177.c.08831.08831.3_AG_Herzog_zimniak_E1412_177.c.08808.08808.3	580	63	517	1950.15	651.057	3	-0.6	3	5	0.26	0.13	0.13	0.04	108	0.85	24.3	1	candidate
1	IVVGQKEAVQSVSNAIR-ANNGKDGKIDPTTR-a6-b8	Hsp104_hyperactive_K494A	Hsp104_hyperactive_K494A	intra-protein xl	AG_Herzog_zimniak_E1412_173.c.07606.07606.4_AG_Herzog_zimniak_E1412_173.c.07472.07472.4	605	765	160	3420.83	856.216	4	-0.2	1	6	0.31	0.25	0.06	0.05	584	0.87	24.15	2	candidate
1	QLKIEIHALSR-TSEKEK-a3-b4	Hsp104_hyperactive_K494A	Hsp104_hyperactive_K494A	intra-protein xl	AG_Herzog_zimniak_E1412_173.c.06266.06266.4_AG_Herzog_zimniak_E1412_173.c.06250.06250.4	442	587	145	2165.2	542.309	4	-0.4	2	4	0.15	0.14	0.02	0.02	115	0.86	23.96	3	candidate
1	NADTEQENENLSKFCIDMTAMAR-EGKIDPVIGR-a13-b3	Hsp104_hyperactive_K494A	Hsp104_hyperactive_K494A	intra-protein xl	AG_Herzog_zimniak_E1412_171.c.09714.09714.4_AG_Herzog_zimniak_E1412_171.c.09693.09693.4	181	194	13	3907.84	977.969	4	1.3	1	7	0.3	0.19	0.11	0.05	770	0.49	23.95	4
1	LAQAKQDAQNVEEELRPLR-EGKIDPVIGREEEIR-a5-b3	Hsp104_hyperactive_K494A	Hsp104_hyperactive_K494A	intra-protein xl	AG_Herzog_zimniak_E1412_170.c.07956.07956.6_AG_Herzog_zimniak_E1412_170.c.07934.07934.6	464	194	270	4084.16	681.701	6	1.4	4	11	0.22	0.1	0.11	0.04	179	0.76	23.69	3
1	YIEKDAAFERR-ANNGKDGK-a4-b5	Hsp104_hyperactive_K494A	Hsp104_hyperactive_K494A	intra-protein xl	AG_Herzog_zimniak_E1412_173.c.05306.05306.4_AG_Herzog_zimniak_E1412_173.c.05282.05282.4	344	762	418	2337.17	585.3	4	-0.5	1	7	0.34	0.06	0.28	0.06	246	0.56	23.53	4
1	LAQAKQDAQNVEEELRPLREK-QLKIEIHALSR-a5-b3	Hsp104_hyperactive_K494A	Hsp104_hyperactive_K494A	intra-protein xl	AG_Herzog_zimniak_E1412_170.c.07757.07757.5_AG_Herzog_zimniak_E1412_170.c.07726.07726.5	464	442	22	3909.14	782.836	5	-1.1	8	8	0.28	0.25	0.03	0.04	379	0.69	23.5	2
1	EKYEVHHGVNIADAAIVAAANLAAR-EGKIDPVIGREEEIR-a2-b3	Hsp104_hyperactive_K494A	Hsp104_hyperactive_K494A	intra-protein xl	AG_Herzog_zimniak_E1412_170.c.09067.09067.4_AG_Herzog_zimniak_E1412_170.c.09100.09100.4	375	194	181	4479.35	1120.85	4	-0.1	1	7	0.34	0.18	0.16	0.06	419	0.35	22.57	3
1	VQKDSYIAVDHLIAALAEDHAIQEALK-ANELQKVQK-a3-b6	Hsp104_hyperactive_K494A	Hsp104_hyperactive_K494A	intra-protein xl	AG_Herzog_zimniak_E1412_171.c.10329.10329.5_AG_Herzog_zimniak_E1412_171.c.10308.10308.5	118	115	3	4155.22	832.051	5	-1.1	1	7	0.24	0.11	0.13	0.05	404	0.63	22.37	4
1	VQKDSYIAVDHLIAALAEDHAIQEALK-EKDEASK-a3-b2	Hsp104_hyperactive_K494A	Hsp104_hyperactive_K494A	intra-protein xl	AG_Herzog_zimniak_E1412_171.c.10343.10343.5_AG_Herzog_zimniak_E1412_171.c.10336.10336.5	118	452	334	3904.01	781.809	5	-1.5	1	3	0.15	0.14	0.01	0.02	125	0.37	22.25	1	candidate
1	KSKPRYHK-ELEEKKK-a3-b6	sp_Q9NQS7_INCE_HUMAN	sp_Q9NQS7_INCE_HUMAN	intra-protein xl	AG_Herzog_zimniak_E1412_173.c.07511.07511.4_AG_Herzog_zimniak_E1412_173.c.07501.07501.4	885	759	126	2083.17	521.801	4	-3.3	1	6	0.05	0.02	0.03	0.01	22	0.49	22.18	3
1	LAQAKQDAQNVEEELRPLR-NVIIKVSEEAK-a5-b5	Hsp104_hyperactive_K494A	Hsp104_hyperactive_K494A	intra-protein xl	AG_Herzog_zimniak_E1412_170.c.08085.08085.4_AG_Herzog_zimniak_E1412_170.c.08091.08091.4	464	829	365	3573.94	894.494	4	1.7	1	7	0.38	0.09	0.3	0.08	532	0.32	22.12	4

## Sheet: repressed
Rank	Id	Protein1	Protein2	Type	XLType	Spectrum	AbsPos1	AbsPos2	deltaAA	Annotation	Mr	Mz	z	Error_rel[ppm]	nseen	mions	MatchOdds	Xcorrx	Xcorrb	TIC	TicA	TicB	WTIC	intsum	deltaS	ld-Score	FDR	uxID	comment	MS2	Comment
1	DGKIDPTTR-LLEKEVLNR-a3-b4	Hsp104_repressed_E450A	Hsp104_repressed_E450A	xlink	intra-protein xl	AG_Herzog_zimniak_E1412_166.c.07804.07804.4_AG_Herzog_zimniak_E1412_166.c.07802.07802.4	765	858	93	-	2252.24	564.067	4	-1.1	16	16	11.5	0.04	0.31	0.69	0.59	0.09	0.11	424	0.66	44.13	0	Hsp104_repressed_E450A:765:x:Hsp104_repressed_E450A:858		6
1	GKAIQEAK-MKLEALR-a2-b2	Hsp104_repressed_E450A	Hsp104_repressed_E450A	xlink	intra-protein xl	AG_Herzog_zimniak_E1412_166.c.06597.06597.4_AG_Herzog_zimniak_E1412_166.c.06593.06593.4	489	497	8	-	1841.04	461.268	4	-2.7	4	11	11.3	0.01	0.29	0.57	0.45	0.12	0.09	513	0.75	42.08	0	Hsp104_repressed_E450A:489:x:Hsp104_repressed_E450A:497		5
1	LLEKEVLNR-EANIPKPK-a4-b6	Hsp104_repressed_E450A	Hsp104_repressed_E450A	xlink	intra-protein xl	AG_Herzog_zimniak_E1412_167.c.07722.07722.3_AG_Herzog_zimniak_E1412_167.c.07704.07704.3	858	148	710	-	2146.23	716.419	3	-1	11	12	11.3	0.04	0.23	0.67	0.13	0.54	0.11	163	0	41.94	0	Hsp104_repressed_E450A:148:x:Hsp104_repressed_E450A:858		6
1	ANELQKVQK-VKAEDASR-a6-b2	Hsp104_repressed_E450A	Hsp104_repressed_E450A	xlink	intra-protein xl	AG_Herzog_zimniak_E1412_167.c.04989.04989.4_AG_Herzog_zimniak_E1412_167.c.04962.04962.4	115	504	389	-	2069.11	518.285	4	-1	4	13	11.5	0.03	0.24	0.58	0.44	0.14	0.09	330	0.78	41.87	0	Hsp104_repressed_E450A:115:x:Hsp104_repressed_E450A:504		7
1	LLEKEVLNR-VKAEDASR-a4-b2	Hsp104_repressed_E450A	Hsp104_repressed_E450A	xlink	intra-protein xl	AG_Herzog_zimniak_E1412_167.c.06743.06743.3_AG_Herzog_zimniak_E1412_167.c.06729.06729.3	858	504	354	-	2125.18	709.4	3	1.6	5	14	11.49	0.05	0.19	0.62	0.42	0.19	0.1	710	0.68	41.4	0	Hsp104_repressed_E450A:504:x:Hsp104_repressed_E450A:858		7
1	VKAEDASR-MKLEALR-a2-b2	Hsp104_repressed_E450A	Hsp104_repressed_E450A	xlink	intra-protein xl	AG_Herzog_zimniak_E1412_166.c.06722.06722.4_AG_Herzog_zimniak_E1412_166.c.06139.06139.4	504	497	7	-	1872.01	469.011	4	-1.7	325	12	11.35	0.08	0.27	0.5	0.29	0.2	0.08	506	0.42	41.22	0	Hsp104_repressed_E450A:497:x:Hsp104_repressed_E450A:504		4
1	LLEKEVLNR-ANNGKDGK-a4-b5	Hsp104_repressed_E450A	Hsp104_repressed_E450A	xlink	intra-protein xl	AG_Herzog_zimniak_E1412_167.c.06485.06485.4_AG_Herzog_zimniak_E1412_167.c.06430.06430.4	858	762	96	-	2053.11	514.287	4	-0.7	4	11	11.47	0.04	0.23	0.52	0.34	0.18	0.08	743	0	41.06	0	Hsp104_repressed_E450A:762:x:Hsp104_repressed_E450A:858		5
1	GKAIQEAK-VKAEDASR-a2-b2	Hsp104_repressed_E450A	Hsp104_repressed_E450A	xlink	intra-protein xl	AG_Herzog_zimniak_E1412_167.c.04011.04011.4_AG_Herzog_zimniak_E1412_167.c.03978.03978.4	489	504	15	-	1856	465.008	4	-0.2	4	13	11.46	0.06	0.2	0.55	0.42	0.13	0.09	462	0.6	40.8	0	Hsp104_repressed_E450A:489:x:Hsp104_repressed_E450A:504		5
1	GVLKEIQESK-VKAEDASR-a4-b2	Hsp104_repressed_E450A	Hsp104_repressed_E450A	xlink	intra-protein xl	AG_Herzog_zimniak_E1412_166.c.05922.05922.4_AG_Herzog_zimniak_E1412_166.c.05896.05896.4	282	504	222	-	2142.15	536.546	4	-0.2	6	13	11.47	0.07	0.2	0.53	0.46	0.07	0.08	702	0.57	40.74	0	Hsp104_repressed_E450A:282:x:Hsp104_repressed_E450A:504		5
1	IAEIQKR-KIVDLR-a6-b1	Hsp104_repressed_E450A	Hsp104_repressed_E450A	xlink	intra-protein xl	AG_Herzog_zimniak_E1412_166.c.07209.07209.4_AG_Herzog_zimniak_E1412_166.c.07179.07179.4	817	806	11	-	1737.05	435.271	4	-0.2	5	11	11.14	0.03	0.19	0.63	0.46	0.17	0.1	322	0	40.65	0	Hsp104_repressed_E450A:806:x:Hsp104_repressed_E450A:817		4
1	VKAEDASR-KANELQK-a2-b1	Hsp104_repressed_E450A	Hsp104_repressed_E450A	xlink	intra-protein xl	AG_Herzog_zimniak_E1412_167.c.03839.03839.4_AG_Herzog_zimniak_E1412_167.c.03816.03816.4	504	109	395	-	1841.98	461.503	4	-1.1	4	12	11.19	0.07	0.27	0.46	0.37	0.09	0.07	522	0.25	40.45	0	Hsp104_repressed_E450A:109:x:Hsp104_repressed_E450A:504		4
1	LLHMEQALSKIVVGQK-IAEIQKR-a10-b6	Hsp104_repressed_E450A	Hsp104_repressed_E450A	xlink	intra-protein xl	AG_Herzog_zimniak_E1412_163.c.07826.07826.4_AG_Herzog_zimniak_E1412_163.c.07807.07807.4	599	817	218	-	2787.61	697.91	4	1	4	9	10.95	0.03	0.16	0.75	0.23	0.51	0.16	223	0.58	40.36	0	Hsp104_repressed_E450A:599:x:Hsp104_repressed_E450A:817		4
1	AKDEASK-TSEKEK-a2-b4	Hsp104_repressed_E450A	Hsp104_repressed_E450A	xlink	intra-protein xl	AG_Herzog_zimniak_E1412_167.c.02270.02270.3_AG_Herzog_zimniak_E1412_167.c.02216.02216.3	452	587	135	-	1605.81	536.276	3	-2.9	3	7	10.21	0.02	0.42	0.48	0.11	0.37	0.08	328	0.84	40.1	0	Hsp104_repressed_E450A:452:x:Hsp104_repressed_E450A:587		2
1	ANELQKVQK-ANNGKDGK-a6-b5	Hsp104_repressed_E450A	Hsp104_repressed_E450A	xlink	intra-protein xl	AG_Herzog_zimniak_E1412_166.c.04456.04456.3_AG_Herzog_zimniak_E1412_166.c.04434.04434.3	115	762	647	-	1997.05	666.693	3	-0.1	2	13	11.51	0	0.21	0.45	0.3	0.15	0.07	483	0.66	40.05	0	Hsp104_repressed_E450A:115:x:Hsp104_repressed_E450A:762		1
1	LTDNDRNVIIKVSEEAK-IAEIQKR-a11-b6	Hsp104_repressed_E450A	Hsp104_repressed_E450A	xlink	intra-protein xl	AG_Herzog_zimniak_E1412_163.c.06924.06924.4_AG_Herzog_zimniak_E1412_163.c.06913.06913.4	829	817	12	-	2937.61	735.411	4	0	3	8	10.71	0	0.16	0.75	0.26	0.49	0.17	249	0.78	39.78	0	Hsp104_repressed_E450A:817:x:Hsp104_repressed_E450A:829		2
1	ANNGKDGK-VKAEDASR-a5-b2	Hsp104_repressed_E450A	Hsp104_repressed_E450A	xlink	intra-protein xl	AG_Herzog_zimniak_E1412_166.c.02833.02833.4_AG_Herzog_zimniak_E1412_166.c.02811.02811.4	762	504	258	-	1814.91	454.735	4	-1	3	10	11.4	0.04	0.19	0.48	0.3	0.18	0.08	325	0	39.74	0	Hsp104_repressed_E450A:504:x:Hsp104_repressed_E450A:762		4
1	VKAEDASR-DEASKAR-a2-b5	Hsp104_repressed_E450A	Hsp104_repressed_E450A	xlink	intra-protein xl	AG_Herzog_zimniak_E1412_167.c.03620.03620.3_AG_Herzog_zimniak_E1412_167.c.03602.03602.3	504	457	47	-	1787.9	596.974	3	-1.8	2	11	11.19	0.09	0.17	0.52	0.3	0.22	0.08	384	0.88	39.46	0	Hsp104_repressed_E450A:457:x:Hsp104_repressed_E450A:504		4	candidate
1	MMNSKMEFTDR-ANELQKVQK-a5-b6	Hsp104_repressed_E450A	Hsp104_repressed_E450A	xlink	intra-protein xl	AG_Herzog_zimniak_E1412_167.c.07883.07883.3_AG_Herzog_zimniak_E1412_167.c.07861.07861.3	5	115	110	-	2583.25	862.091	3	0.4	4	11	11.17	0.06	0.19	0.49	0.34	0.15	0.08	883	0.67	39.41	0	Hsp104_repressed_E450A:115:x:Hsp104_repressed_E450A:5		6
1	LLEKEVLNR-KIVDLR-a4-b1	Hsp104_repressed_E450A	Hsp104_repressed_E450A	xlink	intra-protein xl	AG_Herzog_zimniak_E1412_166.c.08333.08333.4_AG_Herzog_zimniak_E1412_166.c.08318.08318.4	858	806	52	-	1993.19	499.305	4	-2.3	3	9	10.94	0.01	0.14	0.62	0.42	0.2	0.1	599	0.77	39.16	0	Hsp104_repressed_E450A:806:x:Hsp104_repressed_E450A:858		2
1	EGKIDPVIGR-VKAEDASR-a3-b2	Hsp104_repressed_E450A	Hsp104_repressed_E450A	xlink	intra-protein xl	AG_Herzog_zimniak_E1412_167.c.06419.06419.4_AG_Herzog_zimniak_E1412_167.c.06397.06397.4	194	504	310	-	2095.13	524.789	4	-0.3	4	12	11.02	0.02	0.28	0.38	0.31	0.07	0.06	235	0.64	39.15	0	Hsp104_repressed_E450A:194:x:Hsp104_repressed_E450A:504		3
1	ANNGKDGKIDPTTR-LLEKEVLNR-a8-b4	Hsp104_repressed_E450A	Hsp104_repressed_E450A	xlink	intra-protein xl	AG_Herzog_zimniak_E1412_167.c.07172.07172.5_AG_Herzog_zimniak_E1412_167.c.07129.07129.5	765	858	93	-	2736.47	548.303	5	-0.7	12	12	11.17	0.02	0.16	0.5	0.35	0.15	0.08	543	0.58	38.92	0	Hsp104_repressed_E450A:765:x:Hsp104_repressed_E450A:858		3
1	YIEKDAAFERR-KYIEK-a4-b1	Hsp104_repressed_E450A	Hsp104_repressed_E450A	xlink	intra-protein xl	AG_Herzog_zimniak_E1412_167.c.06694.06694.4_AG_Herzog_zimniak_E1412_167.c.06678.06678.4	344	340	4	-	2214.17	554.549	4	-1.1	8	8	10.85	0.06	0.14	0.62	0.37	0.25	0.11	190	0.35	38.74	0	Hsp104_repressed_E450A:340:x:Hsp104_repressed_E450A:344		2	candidate
1	VKAEDASR-KIVDLR-a2-b1	Hsp104_repressed_E450A	Hsp104_repressed_E450A	xlink	intra-protein xl	AG_Herzog_zimniak_E1412_167.c.05907.05907.4_AG_Herzog_zimniak_E1412_167.c.05890.05890.4	504	806	302	-	1754.99	439.754	4	-1.9	4	10	10.48	0.05	0.27	0.51	0.24	0.27	0.09	460	0.77	38.73	0	Hsp104_repressed_E450A:504:x:Hsp104_repressed_E450A:806		3
1	DGKIDPTTR-KIVDLR-a3-b1	Hsp104_repressed_E450A	Hsp104_repressed_E450A	xlink	intra-protein xl	AG_Herzog_zimniak_E1412_166.c.07355.07355.4_AG_Herzog_zimniak_E1412_166.c.07330.07330.4	765	806	41	-	1882.05	471.521	4	0.2	4	10	10.5	0	0.2	0.6	0.52	0.07	0.09	276	0.53	38.62	0	Hsp104_repressed_E450A:765:x:Hsp104_repressed_E450A:806		2
1	EGKIDPVIGREEEIR-VKAEDASR-a3-b2	Hsp104_repressed_E450A	Hsp104_repressed_E450A	xlink	intra-protein xl	AG_Herzog_zimniak_E1412_163.c.05693.05693.5_AG_Herzog_zimniak_E1412_163.c.05770.05770.5	194	504	310	-	2751.44	551.296	5	-0.3	6	10	10.83	0.04	0.16	0.55	0.49	0.06	0.08	259	0.48	38.48	0	Hsp104_repressed_E450A:194:x:Hsp104_repressed_E450A:504		4
1	EGKIDPVIGR-GVLKEIQESK-a3-b4	Hsp104_repressed_E450A	Hsp104_repressed_E450A	xlink	intra-protein xl	AG_Herzog_zimniak_E1412_164.c.07111.07111.4_AG_Herzog_zimniak_E1412_164.c.07090.07090.4	194	282	88	-	2350.31	588.586	4	0.1	4	14	11.46	0.04	0.14	0.4	0.2	0.2	0.07	618	0.77	38.47	0	Hsp104_repressed_E450A:194:x:Hsp104_repressed_E450A:282		5
1	VKAEDASR-AKDEASK-a2-b2	Hsp104_repressed_E450A	Hsp104_repressed_E450A	xlink	intra-protein xl	AG_Herzog_zimniak_E1412_166.c.02874.02874.3_AG_Herzog_zimniak_E1412_166.c.02853.02853.3	504	452	52	-	1759.89	587.639	3	-1.4	3	9	10.86	0.02	0.21	0.47	0.38	0.08	0.07	280	0.77	38.42	0	Hsp104_repressed_E450A:452:x:Hsp104_repressed_E450A:504		4
1	ANNGKDGK-KIVDLR-a5-b1	Hsp104_repressed_E450A	Hsp104_repressed_E450A	xlink	intra-protein xl	AG_Herzog_zimniak_E1412_167.c.05462.05462.4_AG_Herzog_zimniak_E1412_167.c.05430.05430.4	762	806	44	-	1682.93	421.741	4	0.3	4	9	10.48	0.04	0.26	0.46	0.22	0.25	0.08	442	0.6	38.15	0	Hsp104_repressed_E450A:762:x:Hsp104_repressed_E450A:806		3
1	LLHMEQALSKIVVGQK-LKTSEK-a10-b2	Hsp104_repressed_E450A	Hsp104_repressed_E450A	xlink	intra-protein xl	AG_Herzog_zimniak_E1412_164.c.07518.07518.3_AG_Herzog_zimniak_E1412_164.c.07506.07506.3	599	583	16	-	2635.49	879.506	3	-1.6	6	8	10.75	0.04	0.14	0.56	0.49	0.08	0.08	238	0.49	38.14	0	Hsp104_repressed_E450A:583:x:Hsp104_repressed_E450A:599		1
1	MMNSKMEFTDR-VKAEDASR-a5-b2	Hsp104_repressed_E450A	Hsp104_repressed_E450A	xlink	intra-protein xl	AG_Herzog_zimniak_E1412_167.c.07048.07048.4_AG_Herzog_zimniak_E1412_167.c.07013.07013.4	5	504	499	-	2401.11	601.285	4	0.8	4	10	10.96	0.01	0.14	0.51	0.31	0.2	0.08	474	0	38.09	0	Hsp104_repressed_E450A:5:x:Hsp104_repressed_E450A:504		3
1	ANELQKVQK-MKLEALR-a6-b2	Hsp104_repressed_E450A	Hsp104_repressed_E450A	xlink	intra-protein xl	AG_Herzog_zimniak_E1412_167.c.07586.07586.3_AG_Herzog_zimniak_E1412_167.c.07543.07543.3	115	497	382	-	2054.16	685.726	3	-0.5	4	10	10.82	0.06	0.21	0.43	0.34	0.09	0.07	670	0.58	38.07	0	Hsp104_repressed_E450A:115:x:Hsp104_repressed_E450A:497		5
1	KANELQK-MKLEALR-a1-b2	Hsp104_repressed_E450A	Hsp104_repressed_E450A	xlink	intra-protein xl	AG_Herzog_zimniak_E1412_167.c.06720.06720.4_AG_Herzog_zimniak_E1412_167.c.06692.06692.4	109	497	388	-	1827.03	457.765	4	-0.8	1	11	11.33	0.06	0.12	0.43	0.11	0.32	0.07	414	0.62	37.97	0	Hsp104_repressed_E450A:109:x:Hsp104_repressed_E450A:497		5
1	RTKNNPVLIGEPGVGK-YIEKDAAFER-a3-b4	Hsp104_repressed_E450A	Hsp104_repressed_E450A	xlink	intra-protein xl	AG_Herzog_zimniak_E1412_164.c.06880.06880.4_AG_Herzog_zimniak_E1412_164.c.06846.06846.4	217	344	127	-	3056.62	765.163	4	-2.7	4	12	10.31	0.02	0.21	0.56	0.43	0.13	0.08	509	0.8	37.93	0	Hsp104_repressed_E450A:217:x:Hsp104_repressed_E450A:344		4
1	DGKIDPTTR-EANIPKPK-a3-b6	Hsp104_repressed_E450A	Hsp104_repressed_E450A	xlink	intra-protein xl	AG_Herzog_zimniak_E1412_167.c.06613.06613.4_AG_Herzog_zimniak_E1412_167.c.06590.06590.4	765	148	617	-	2035.09	509.781	4	-1.2	2	8	10.22	0.09	0.23	0.54	0.17	0.37	0.09	158	0.53	37.82	0	Hsp104_repressed_E450A:148:x:Hsp104_repressed_E450A:765		4
1	EANIPKPKLIQDAIQAIR-ANELQKVQK-a8-b6	Hsp104_repressed_E450A	Hsp104_repressed_E450A	xlink	intra-protein xl	AG_Herzog_zimniak_E1412_163.c.08252.08252.4_AG_Herzog_zimniak_E1412_163.c.08249.08249.4	150	115	35	-	3211.83	803.965	4	-0.5	2	12	11.14	0.01	0.16	0.41	0.25	0.17	0.07	310	0.32	37.81	0	Hsp104_repressed_E450A:115:x:Hsp104_repressed_E450A:150		4
1	NVIIKVSEEAK-IAEIQKR-a5-b6	Hsp104_repressed_E450A	Hsp104_repressed_E450A	xlink	intra-protein xl	AG_Herzog_zimniak_E1412_167.c.07873.07873.3_AG_Herzog_zimniak_E1412_167.c.07828.07828.3	829	817	12	-	2223.28	742.103	3	0.7	3	9	10.5	0.07	0.1	0.66	0.56	0.1	0.1	440	0	37.78	0	Hsp104_repressed_E450A:817:x:Hsp104_repressed_E450A:829		4
1	QLKIEIHALSR-VKAEDASR-a3-b2	Hsp104_repressed_E450A	Hsp104_repressed_E450A	xlink	intra-protein xl	AG_Herzog_zimniak_E1412_164.c.06014.06014.5_AG_Herzog_zimniak_E1412_164.c.05999.05999.5	442	504	62	-	2319.29	464.866	5	-0.3	7	15	10.94	0.05	0.21	0.36	0.13	0.22	0.06	496	0.64	37.71	0	Hsp104_repressed_E450A:442:x:Hsp104_repressed_E450A:504		4
1	AKDEASKAR-VKAEDASR-a7-b2	Hsp104_repressed_E450A	Hsp104_repressed_E450A	xlink	intra-protein xl	AG_Herzog_zimniak_E1412_166.c.02877.02877.3_AG_Herzog_zimniak_E1412_166.c.02859.02859.3	457	504	47	-	1987.03	663.351	3	-1.3	4	10	10.4	0.02	0.12	0.66	0.53	0.12	0.1	223	0.87	37.63	0	Hsp104_repressed_E450A:457:x:Hsp104_repressed_E450A:504		4	candidate
1	AKDEASKAR-AKDEASK-a7-b2	Hsp104_repressed_E450A	Hsp104_repressed_E450A	xlink	intra-protein xl	AG_Herzog_zimniak_E1412_167.c.02386.02386.4_AG_Herzog_zimniak_E1412_167.c.02366.02366.4	457	452	5	-	1859.96	465.998	4	0.1	3	9	10.73	0.04	0.2	0.39	0.16	0.23	0.07	264	0.87	37.26	0	Hsp104_repressed_E450A:452:x:Hsp104_repressed_E450A:457		3	candidate
1	ANNGKDGKIDPTTR-ANELQKVQK-a8-b6	Hsp104_repressed_E450A	Hsp104_repressed_E450A	xlink	intra-protein xl	AG_Herzog_zimniak_E1412_164.c.04707.04707.5_AG_Herzog_zimniak_E1412_164.c.04685.04685.5	765	115	650	-	2680.41	537.09	5	-1.7	1	13	11.42	0.01	0.13	0.31	0.14	0.17	0.05	390	0.59	37.26	0	Hsp104_repressed_E450A:115:x:Hsp104_repressed_E450A:765		2
1	ANNGKDGKIDPTTR-LLEKEVLNR-a5-b4	Hsp104_repressed_E450A	Hsp104_repressed_E450A	xlink	intra-protein xl	AG_Herzog_zimniak_E1412_164.c.05919.05919.3_AG_Herzog_zimniak_E1412_164.c.05903.05903.3	762	858	96	-	2736.47	913.166	3	-1.2	7	12	10.66	0.03	0.18	0.44	0.38	0.06	0.06	241	0.54	37.2	0	Hsp104_repressed_E450A:762:x:Hsp104_repressed_E450A:858		6
1	QLKIEIHALSR-GKAIQEAK-a3-b2	Hsp104_repressed_E450A	Hsp104_repressed_E450A	xlink	intra-protein xl	AG_Herzog_zimniak_E1412_164.c.06234.06234.5_AG_Herzog_zimniak_E1412_164.c.06212.06212.5	442	489	47	-	2288.32	458.671	5	-1.8	5	14	10	0.03	0.28	0.46	0.05	0.41	0.09	383	0	37.09	0	Hsp104_repressed_E450A:442:x:Hsp104_repressed_E450A:489		4
1	LAQAKQDAQNVEEELRPLR-AKDEASKAR-a5-b7	Hsp104_repressed_E450A	Hsp104_repressed_E450A	xlink	intra-protein xl	AG_Herzog_zimniak_E1412_163.c.06650.06650.4_AG_Herzog_zimniak_E1412_163.c.06740.06740.4	464	457	7	-	3319.76	830.947	4	1.9	13	12	10.38	0.03	0.11	0.6	0.25	0.35	0.12	339	0.85	36.72	0	Hsp104_repressed_E450A:457:x:Hsp104_repressed_E450A:464		5	candidate
1	GKAIQEAK-LKTSEK-a2-b2	Hsp104_repressed_E450A	Hsp104_repressed_E450A	xlink	intra-protein xl	AG_Herzog_zimniak_E1412_167.c.03962.03962.3_AG_Herzog_zimniak_E1412_167.c.03926.03926.3	489	583	94	-	1685.95	562.993	3	-1.2	3	9	10.66	0.1	0.11	0.48	0.42	0.06	0.07	323	0	36.71	0	Hsp104_repressed_E450A:489:x:Hsp104_repressed_E450A:583		4
1	YIEKDAAFER-KYIEK-a4-b1	Hsp104_repressed_E450A	Hsp104_repressed_E450A	xlink	intra-protein xl	AG_Herzog_zimniak_E1412_167.c.07334.07334.3_AG_Herzog_zimniak_E1412_167.c.07296.07296.3	344	340	4	-	2058.07	687.03	3	0.3	4	7	10.37	0	0.09	0.62	0.4	0.22	0.1	456	0.33	36.65	0	Hsp104_repressed_E450A:340:x:Hsp104_repressed_E450A:344		2	candidate
1	IVVGQKEAVQSVSNAIR-KIVDLR-a6-b1	Hsp104_repressed_E450A	Hsp104_repressed_E450A	xlink	intra-protein xl	AG_Herzog_zimniak_E1412_164.c.10487.10487.4_AG_Herzog_zimniak_E1412_164.c.10362.10362.4	605	806	201	-	2677.55	670.394	4	-1.3	149	8	10.5	0.03	0.19	0.42	0.33	0.09	0.06	740	0.28	36.64	0	Hsp104_repressed_E450A:605:x:Hsp104_repressed_E450A:806		1
1	ANELQKVQK-KANELQK-a6-b1	Hsp104_repressed_E450A	Hsp104_repressed_E450A	xlink	intra-protein xl	AG_Herzog_zimniak_E1412_167.c.05433.05433.3_AG_Herzog_zimniak_E1412_167.c.05400.05400.3	115	109	6	-	2024.12	675.716	3	-0.9	2	10	10.59	0.02	0.1	0.52	0.42	0.1	0.08	514	0.62	36.43	0.01	Hsp104_repressed_E450A:109:x:Hsp104_repressed_E450A:115		1
1	LLEKEVLNR-KANELQK-a4-b1	Hsp104_repressed_E450A	Hsp104_repressed_E450A	xlink	intra-protein xl	AG_Herzog_zimniak_E1412_167.c.07135.07135.3_AG_Herzog_zimniak_E1412_167.c.07115.07115.3	858	109	749	-	2080.19	694.404	3	0.4	2	10	10.1	0.06	0.18	0.5	0.43	0.07	0.08	402	0.53	36.21	0.01	Hsp104_repressed_E450A:109:x:Hsp104_repressed_E450A:858		2	candidate
1	VKAEDASR-ALKKK-a2-b3	Hsp104_repressed_E450A	Hsp104_repressed_E450A	xlink	intra-protein xl	AG_Herzog_zimniak_E1412_166.c.02579.02579.3_AG_Herzog_zimniak_E1412_166.c.02552.02552.3	504	81	423	-	1598.93	533.986	3	-0.3	2	7	10.89	0.05	0.11	0.39	0.31	0.08	0.06	302	0	36.21	0.01	Hsp104_repressed_E450A:504:x:Hsp104_repressed_E450A:81		4
1	LKTSEK-KYIEK-a2-b1	Hsp104_repressed_E450A	Hsp104_repressed_E450A	xlink	intra-protein xl	AG_Herzog_zimniak_E1412_167.c.04187.04187.3_AG_Herzog_zimniak_E1412_167.c.04154.04154.3	583	340	243	-	1521.86	508.295	3	-2	4	8	10.89	0.02	0.11	0.39	0.26	0.13	0.06	282	0	36.2	0.01	Hsp104_repressed_E450A:340:x:Hsp104_repressed_E450A:583		2	candidate
1	EGKIDPVIGR-MKGVLK-a3-b2	Hsp104_repressed_E450A	Hsp104_repressed_E450A	xlink	intra-protein xl	AG_Herzog_zimniak_E1412_166.c.07663.07663.4_AG_Herzog_zimniak_E1412_166.c.07599.07599.4	194	278	84	-	1895.09	474.78	4	-0.7	4	6	9.94	0.01	0.23	0.46	0.45	0.02	0.06	356	0.5	36.15	0.01	Hsp104_repressed_E450A:194:x:Hsp104_repressed_E450A:278		2
1	ANELQKVQK-GKAIQEAK-a6-b2	Hsp104_repressed_E450A	Hsp104_repressed_E450A	xlink	intra-protein xl	AG_Herzog_zimniak_E1412_166.c.05454.05454.3_AG_Herzog_zimniak_E1412_166.c.05428.05428.3	115	489	374	-	2038.14	680.388	3	-0.6	2	10	10.34	0.06	0.17	0.43	0.3	0.13	0.07	499	0.53	36.13	0.01	Hsp104_repressed_E450A:115:x:Hsp104_repressed_E450A:489		4
1	TKNNPVLIGEPGVGK-YIEKDAAFER-a2-b4	Hsp104_repressed_E450A	Hsp104_repressed_E450A	xlink	intra-protein xl	AG_Herzog_zimniak_E1412_164.c.07277.07277.3_AG_Herzog_zimniak_E1412_164.c.07262.07262.3	217	344	127	-	2900.53	967.85	3	-0.2	3	10	9.69	0	0.21	0.53	0.45	0.08	0.08	790	0.17	35.89	0.01	Hsp104_repressed_E450A:217:x:Hsp104_repressed_E450A:344		5
1	ANNGKDGK-KANELQK-a5-b1	Hsp104_repressed_E450A	Hsp104_repressed_E450A	xlink	intra-protein xl	AG_Herzog_zimniak_E1412_166.c.03213.03213.3_AG_Herzog_zimniak_E1412_166.c.03187.03187.3	762	109	653	-	1769.92	590.983	3	-1.2	2	9	10.4	0.1	0.17	0.37	0.27	0.1	0.06	332	0	35.74	0.01	Hsp104_repressed_E450A:109:x:Hsp104_repressed_E450A:762		3
1	NVIIKVSEEAK-AKDEASK-a5-b2	Hsp104_repressed_E450A	Hsp104_repressed_E450A	xlink	intra-protein xl	AG_Herzog_zimniak_E1412_166.c.06511.06511.3_AG_Herzog_zimniak_E1412_166.c.06490.06490.3	829	452	377	-	2114.15	705.723	3	-0.3	1	5	8.93	0.06	0.21	0.71	0.7	0.01	0.1	353	0.88	35.67	0.01	Hsp104_repressed_E450A:452:x:Hsp104_repressed_E450A:829		1
1	AKDEASKAR-ANELQKVQK-a7-b6	Hsp104_repressed_E450A	Hsp104_repressed_E450A	xlink	intra-protein xl	AG_Herzog_zimniak_E1412_167.c.04355.04355.4_AG_Herzog_zimniak_E1412_167.c.04330.04330.4	457	115	342	-	2169.17	543.3	4	-2.7	4	11	10.97	0	0.07	0.36	0.09	0.27	0.06	251	0.89	35.46	0.01	Hsp104_repressed_E450A:115:x:Hsp104_repressed_E450A:457		4	candidate
1	LAQAKQDAQNVEEELRPLR-ANELQKVQK-a5-b6	Hsp104_repressed_E450A	Hsp104_repressed_E450A	xlink	intra-protein xl	AG_Herzog_zimniak_E1412_164.c.07423.07423.5_AG_Herzog_zimniak_E1412_164.c.07403.07403.5	464	115	349	-	3401.82	681.372	5	-2.2	4	13	10.39	0.03	0.09	0.5	0.24	0.26	0.1	470	0.48	35.44	0.01	Hsp104_repressed_E450A:115:x:Hsp104_repressed_E450A:464		5
1	KANELQKVQK-MKLEALR-a7-b2	Hsp104_repressed_E450A	Hsp104_repressed_E450A	xlink	intra-protein xl	AG_Herzog_zimniak_E1412_163.c.05575.05575.4_AG_Herzog_zimniak_E1412_163.c.05550.05550.4	115	497	382	-	2182.26	546.572	4	2	1	10	10.23	0.03	0.16	0.4	0.05	0.36	0.08	386	0.31	35.25	0.01	Hsp104_repressed_E450A:115:x:Hsp104_repressed_E450A:497		4
1	LTDNDRNVIIKVSEEAK-VKAEDASR-a11-b2	Hsp104_repressed_E450A	Hsp104_repressed_E450A	xlink	intra-protein xl	AG_Herzog_zimniak_E1412_163.c.06453.06453.4_AG_Herzog_zimniak_E1412_163.c.06454.06454.4	829	504	325	-	2955.55	739.896	4	-0.2	2	9	10.28	0.01	0.14	0.41	0.16	0.25	0.08	342	0	34.98	0.01	Hsp104_repressed_E450A:504:x:Hsp104_repressed_E450A:829		4
1	LLHMEQALSKIVVGQK-KIVDLR-a10-b1	Hsp104_repressed_E450A	Hsp104_repressed_E450A	xlink	intra-protein xl	AG_Herzog_zimniak_E1412_164.c.08458.08458.4_AG_Herzog_zimniak_E1412_164.c.08436.08436.4	599	806	207	-	2673.56	669.397	4	-1.2	5	8	10.17	0.02	0.08	0.53	0.26	0.27	0.11	298	0.54	34.92	0.01	Hsp104_repressed_E450A:599:x:Hsp104_repressed_E450A:806		3
1	ANNGKDGKIDPTTR-KANELQK-a5-b1	Hsp104_repressed_E450A	Hsp104_repressed_E450A	xlink	intra-protein xl	AG_Herzog_zimniak_E1412_163.c.03929.03929.4_AG_Herzog_zimniak_E1412_163.c.03907.03907.4	762	109	653	-	2453.28	614.329	4	-1.5	5	9	10.3	0.04	0.13	0.39	0.29	0.1	0.06	524	0.49	34.91	0.01	Hsp104_repressed_E450A:109:x:Hsp104_repressed_E450A:762		4
1	EANIPKPK-AKDEASK-a6-b2	Hsp104_repressed_E450A	Hsp104_repressed_E450A	xlink	intra-protein xl	AG_Herzog_zimniak_E1412_166.c.04545.04545.3_AG_Herzog_zimniak_E1412_166.c.04461.04461.3	148	452	304	-	1780.95	594.659	3	-1.5	10	4	8.73	0.1	0.23	0.65	0.64	0.01	0.1	114	0	34.89	0.01	Hsp104_repressed_E450A:148:x:Hsp104_repressed_E450A:452		1	candidate
1	VKAEDASR-KKLVR-a2-b2	Hsp104_repressed_E450A	Hsp104_repressed_E450A	xlink	intra-protein xl	AG_Herzog_zimniak_E1412_166.c.03204.03204.4_AG_Herzog_zimniak_E1412_166.c.03186.03186.4	504	83	421	-	1654.97	414.752	4	1	3	4	9.6	0.06	0.24	0.39	0.36	0.03	0.05	391	0.55	34.84	0.01	Hsp104_repressed_E450A:504:x:Hsp104_repressed_E450A:83		1	candidate
1	EANIPKPKLIQDAIQAIR-VKAEDASR-a8-b2	Hsp104_repressed_E450A	Hsp104_repressed_E450A	xlink	intra-protein xl	AG_Herzog_zimniak_E1412_164.c.08038.08038.5_AG_Herzog_zimniak_E1412_164.c.08068.08068.5	150	504	354	-	3029.69	606.946	5	0.6	3	8	9.4	0.03	0.19	0.53	0.48	0.05	0.07	204	0.23	34.79	0.01	Hsp104_repressed_E450A:150:x:Hsp104_repressed_E450A:504		1
1	KANELQKVQK-VKAEDASR-a7-b2	Hsp104_repressed_E450A	Hsp104_repressed_E450A	xlink	intra-protein xl	AG_Herzog_zimniak_E1412_166.c.04195.04195.3_AG_Herzog_zimniak_E1412_166.c.04166.04166.3	115	504	389	-	2197.21	733.41	3	0.3	8	9	9.46	0.04	0.18	0.52	0.38	0.15	0.08	521	0.36	34.63	0.01	Hsp104_repressed_E450A:115:x:Hsp104_repressed_E450A:504		4
1	IVVGQKEAVQSVSNAIR-DGKIDPTTR-a6-b3	Hsp104_repressed_E450A	Hsp104_repressed_E450A	xlink	intra-protein xl	AG_Herzog_zimniak_E1412_164.c.07330.07330.3_AG_Herzog_zimniak_E1412_164.c.07300.07300.3	605	765	160	-	2936.59	979.872	3	0.2	3	8	9.57	0.06	0.14	0.54	0.39	0.15	0.08	748	0.81	34.53	0.01	Hsp104_repressed_E450A:605:x:Hsp104_repressed_E450A:765		2
1	IVVGQKEAVQSVSNAIR-ANNGKDGK-a6-b5	Hsp104_repressed_E450A	Hsp104_repressed_E450A	xlink	intra-protein xl	AG_Herzog_zimniak_E1412_166.c.07664.07664.3_AG_Herzog_zimniak_E1412_166.c.07641.07641.3	605	762	157	-	2737.47	913.497	3	-1.7	11	7	9.19	0.03	0.21	0.54	0.5	0.04	0.07	599	0.26	34.53	0.01	Hsp104_repressed_E450A:605:x:Hsp104_repressed_E450A:762		4
1	IVVGQKEAVQSVSNAIR-VKAEDASR-a6-b2	Hsp104_repressed_E450A	Hsp104_repressed_E450A	xlink	intra-protein xl	AG_Herzog_zimniak_E1412_164.c.06684.06684.4_AG_Herzog_zimniak_E1412_164.c.06685.06685.4	605	504	101	-	2809.52	703.388	4	-3.1	2	7	9.33	0.02	0.22	0.47	0.41	0.06	0.06	825	0.82	34.46	0.01	Hsp104_repressed_E450A:504:x:Hsp104_repressed_E450A:605		1
1	TKNNPVLIGEPGVGK-LLEKEVLNR-a2-b4	Hsp104_repressed_E450A	Hsp104_repressed_E450A	xlink	intra-protein xl	AG_Herzog_zimniak_E1412_163.c.07402.07402.4_AG_Herzog_zimniak_E1412_163.c.07388.07388.4	217	858	641	-	2772.58	694.152	4	0.4	2	7	9.24	0.02	0.19	0.53	0.46	0.07	0.07	811	0	34.28	0.01	Hsp104_repressed_E450A:217:x:Hsp104_repressed_E450A:858		2
1	LAQAKQDAQNVEEELRPLR-AKDEASK-a5-b2	Hsp104_repressed_E450A	Hsp104_repressed_E450A	xlink	intra-protein xl	AG_Herzog_zimniak_E1412_163.c.07023.07023.4_AG_Herzog_zimniak_E1412_163.c.07001.07001.4	464	452	12	-	3092.61	774.16	4	-0.7	28	9	10.29	0.01	0.11	0.37	0.31	0.05	0.05	327	0.77	34.26	0.01	Hsp104_repressed_E450A:452:x:Hsp104_repressed_E450A:464		4
1	VKAEDASR-EKYER-a2-b2	Hsp104_repressed_E450A	Hsp104_repressed_E450A	xlink	intra-protein xl	AG_Herzog_zimniak_E1412_167.c.03863.03863.4_AG_Herzog_zimniak_E1412_167.c.03818.03818.4	504	480	24	-	1735.87	434.976	4	-1	4	7	10.4	0.06	0.16	0.24	0.15	0.09	0.04	207	0.69	34.17	0.01	Hsp104_repressed_E450A:480:x:Hsp104_repressed_E450A:504		2	candidate
1	QLKIEIHALSR-EANIPKPK-a3-b6	Hsp104_repressed_E450A	Hsp104_repressed_E450A	xlink	intra-protein xl	AG_Herzog_zimniak_E1412_164.c.06722.06722.4_AG_Herzog_zimniak_E1412_164.c.06737.06737.4	442	148	294	-	2340.35	586.095	4	-1	7	8	9.34	0.01	0.13	0.6	0.27	0.33	0.1	200	0.71	34.13	0.01	Hsp104_repressed_E450A:148:x:Hsp104_repressed_E450A:442		4
1	GKAIQEAK-KANELQK-a2-b1	Hsp104_repressed_E450A	Hsp104_repressed_E450A	xlink	intra-protein xl	AG_Herzog_zimniak_E1412_166.c.04397.04397.3_AG_Herzog_zimniak_E1412_166.c.04373.04373.3	489	109	380	-	1811.01	604.679	3	-0.6	2	10	9.65	0.04	0.18	0.41	0.24	0.17	0.07	407	0.71	34.1	0.01	Hsp104_repressed_E450A:109:x:Hsp104_repressed_E450A:489		1
1	VKAEDASR-TSEKEK-a2-b4	Hsp104_repressed_E450A	Hsp104_repressed_E450A	xlink	intra-protein xl	AG_Herzog_zimniak_E1412_167.c.02780.02780.4_AG_Herzog_zimniak_E1412_167.c.02768.02768.4	504	587	83	-	1732.88	434.228	4	-1.3	4	6	9.15	0.05	0.22	0.48	0.26	0.22	0.08	445	0.44	34.1	0.01	Hsp104_repressed_E450A:504:x:Hsp104_repressed_E450A:587		4
1	MKLEALR-TSEKEK-a2-b4	Hsp104_repressed_E450A	Hsp104_repressed_E450A	xlink	intra-protein xl	AG_Herzog_zimniak_E1412_166.c.05710.05710.3_AG_Herzog_zimniak_E1412_166.c.05693.05693.3	497	587	90	-	1717.92	573.65	3	-1.9	1	6	9.45	0.02	0.2	0.39	0.33	0.06	0.06	336	0	33.63	0.01	Hsp104_repressed_E450A:497:x:Hsp104_repressed_E450A:587		5
1	ANNGKDGKIDPTTR-KIVDLR-a5-b1	Hsp104_repressed_E450A	Hsp104_repressed_E450A	xlink	intra-protein xl	AG_Herzog_zimniak_E1412_163.c.05218.05218.5_AG_Herzog_zimniak_E1412_163.c.05216.05216.5	762	806	44	-	2366.29	474.266	5	0.6	18	8	9.55	0.04	0.14	0.47	0.27	0.2	0.09	480	0.8	33.62	0.01	Hsp104_repressed_E450A:762:x:Hsp104_repressed_E450A:806		2
1	LLSLDVGALVAGSKYR-EANIPKPK-a14-b6	Hsp104_repressed_E450A	Hsp104_repressed_E450A	xlink	intra-protein xl	AG_Herzog_zimniak_E1412_163.c.08765.08765.3_AG_Herzog_zimniak_E1412_163.c.08755.08755.3	268	148	120	-	2694.53	899.185	3	-0.4	4	7	9.35	0.05	0.13	0.52	0.43	0.1	0.08	469	0.43	33.57	0.01	Hsp104_repressed_E450A:148:x:Hsp104_repressed_E450A:268		2
1	ANNGKDGKIDPTTR-ANELQKVQK-a5-b6	Hsp104_repressed_E450A	Hsp104_repressed_E450A	xlink	intra-protein xl	AG_Herzog_zimniak_E1412_163.c.04706.04706.4_AG_Herzog_zimniak_E1412_163.c.04697.04697.4	762	115	647	-	2680.41	671.111	4	0	1	11	9.59	0	0.15	0.43	0.16	0.27	0.08	313	0.67	33.52	0.01	Hsp104_repressed_E450A:115:x:Hsp104_repressed_E450A:762		1
1	VSEEAKDK-KIVDLR-a6-b1	Hsp104_repressed_E450A	Hsp104_repressed_E450A	xlink	intra-protein xl	AG_Herzog_zimniak_E1412_166.c.05852.05852.3_AG_Herzog_zimniak_E1412_166.c.05768.05768.3	835	806	29	-	1784.99	596.004	3	0.1	2	8	9.52	0.07	0.08	0.55	0.34	0.21	0.09	324	0.52	33.49	0.01	Hsp104_repressed_E450A:806:x:Hsp104_repressed_E450A:835		2
1	QLKIEIHALSR-ANELQKVQK-a3-b6	Hsp104_repressed_E450A	Hsp104_repressed_E450A	xlink	intra-protein xl	AG_Herzog_zimniak_E1412_164.c.06750.06750.5_AG_Herzog_zimniak_E1412_164.c.06743.06743.5	442	115	327	-	2501.43	501.294	5	-0.9	2	10	9.5	0.03	0.18	0.35	0.14	0.21	0.06	349	0.68	33.13	0.01	Hsp104_repressed_E450A:115:x:Hsp104_repressed_E450A:442		2
1	EANIPKPKLIQDAIQAIR-KANELQK-a6-b1	Hsp104_repressed_E450A	Hsp104_repressed_E450A	xlink	intra-protein xl	AG_Herzog_zimniak_E1412_163.c.08035.08035.4_AG_Herzog_zimniak_E1412_163.c.07874.07874.4	148	109	39	-	2984.71	747.185	4	2.4	4	5	8.81	0.04	0.21	0.49	0.47	0.02	0.06	356	0.29	33.1	0.01	Hsp104_repressed_E450A:109:x:Hsp104_repressed_E450A:148		1
1	DKLGAQGYSPVYGARPLQR-DGKIDPTTR-a2-b3	Hsp104_repressed_E450A	Hsp104_repressed_E450A	xlink	intra-protein xl	AG_Herzog_zimniak_E1412_164.c.06960.06960.5_AG_Herzog_zimniak_E1412_164.c.06945.06945.5	837	765	72	-	3214.67	643.942	5	-1.2	2	11	9.23	0.02	0.12	0.54	0.25	0.3	0.11	563	0.48	33.08	0.017	Hsp104_repressed_E450A:765:x:Hsp104_repressed_E450A:837		3
1	KANELQKVQK-AKDEASKAR-a7-b7	Hsp104_repressed_E450A	Hsp104_repressed_E450A	xlink	intra-protein xl	AG_Herzog_zimniak_E1412_164.c.03099.03099.4_AG_Herzog_zimniak_E1412_164.c.03080.03080.4	115	457	342	-	2297.26	575.324	4	-2.5	2	8	9.18	0.03	0.11	0.56	0.29	0.27	0.09	159	0.76	33.01	0.017	Hsp104_repressed_E450A:115:x:Hsp104_repressed_E450A:457		4
1	ANNGKDGK-VSEEAKDK-a5-b6	Hsp104_repressed_E450A	Hsp104_repressed_E450A	xlink	intra-protein xl	AG_Herzog_zimniak_E1412_167.c.02830.02830.3_AG_Herzog_zimniak_E1412_167.c.02810.02810.3	762	835	73	-	1844.91	615.978	3	-0.2	1	8	9.53	0.04	0.13	0.42	0.19	0.22	0.07	497	0	32.98	0.017	Hsp104_repressed_E450A:762:x:Hsp104_repressed_E450A:835		2
1	LLEKEVLNR-TSEKEK-a4-b4	Hsp104_repressed_E450A	Hsp104_repressed_E450A	xlink	intra-protein xl	AG_Herzog_zimniak_E1412_167.c.06395.06395.3_AG_Herzog_zimniak_E1412_167.c.06373.06373.3	858	587	271	-	1971.09	658.039	3	1.9	2	6	9.51	0.02	0.14	0.39	0.35	0.04	0.06	577	0.84	32.82	0.017	Hsp104_repressed_E450A:587:x:Hsp104_repressed_E450A:858		3
1	LAQAKQDAQNVEEELRPLR-GLKEK-a5-b3	Hsp104_repressed_E450A	Hsp104_repressed_E450A	xlink	intra-protein xl	AG_Herzog_zimniak_E1412_163.c.07164.07164.4_AG_Herzog_zimniak_E1412_163.c.07159.07159.4	464	373	91	-	2918.58	730.653	4	-1.2	2	5	10.01	0.05	0.06	0.36	0.34	0.02	0.04	430	0.25	32.78	0.017	Hsp104_repressed_E450A:373:x:Hsp104_repressed_E450A:464		4	candidate
1	KANELQKVQK-LLEKEVLNR-a1-b4	Hsp104_repressed_E450A	Hsp104_repressed_E450A	xlink	intra-protein xl	AG_Herzog_zimniak_E1412_164.c.05946.05946.4_AG_Herzog_zimniak_E1412_164.c.05920.05920.4	109	858	749	-	2435.41	609.861	4	0.3	2	9	9.26	0.04	0.11	0.5	0.1	0.41	0.09	500	0.37	32.76	0.017	Hsp104_repressed_E450A:109:x:Hsp104_repressed_E450A:858		4
1	KANELQKVQK-ANELQKVQK-a7-b6	Hsp104_repressed_E450A	Hsp104_repressed_E450A	xlink	intra-protein xl	AG_Herzog_zimniak_E1412_164.c.04743.04743.4_AG_Herzog_zimniak_E1412_164.c.04697.04697.4	115	115	0	-	2379.35	595.845	4	-0.4	1	9	9.69	0.03	0.09	0.42	0.13	0.29	0.07	314	0.7	32.71	0.017	Hsp104_repressed_E450A:115:x:Hsp104_repressed_E450A:115		2	candidate
1	LLEKEVLNR-KYIEK-a4-b1	Hsp104_repressed_E450A	Hsp104_repressed_E450A	xlink	intra-protein xl	AG_Herzog_zimniak_E1412_167.c.07467.07467.4_AG_Herzog_zimniak_E1412_167.c.07447.07447.4	858	340	518	-	1930.11	483.536	4	0.1	2	4	8.73	0.05	0.19	0.51	0.49	0.01	0.07	724	0	32.62	0.017	Hsp104_repressed_E450A:340:x:Hsp104_repressed_E450A:858		2	candidate
1	VKAEDASR-KYIEK-a2-b1	Hsp104_repressed_E450A	Hsp104_repressed_E450A	xlink	intra-protein xl	AG_Herzog_zimniak_E1412_167.c.04241.04241.3_AG_Herzog_zimniak_E1412_167.c.04199.04199.3	504	340	164	-	1691.91	564.977	3	-0.5	3	6	9.17	0.02	0.13	0.48	0.43	0.06	0.07	248	0.5	32.62	0.017	Hsp104_repressed_E450A:340:x:Hsp104_repressed_E450A:504		3	candidate
1	KYIEKDAAFER-KYIEK-a5-b1	Hsp104_repressed_E450A	Hsp104_repressed_E450A	xlink	intra-protein xl	AG_Herzog_zimniak_E1412_167.c.06684.06684.4_AG_Herzog_zimniak_E1412_167.c.06672.06672.4	344	340	4	-	2186.16	547.547	4	-2.4	3	3	8.29	0.05	0.25	0.52	0.5	0.02	0.06	637	0.49	32.58	0.017	Hsp104_repressed_E450A:340:x:Hsp104_repressed_E450A:344		1	candidate
1	AIQEAKMK-VKAEDASR-a6-b2	Hsp104_repressed_E450A	Hsp104_repressed_E450A	xlink	intra-protein xl	AG_Herzog_zimniak_E1412_167.c.04539.04539.4_AG_Herzog_zimniak_E1412_167.c.04517.04517.4	495	504	9	-	1930.02	483.512	4	-1	2	6	8.77	0.06	0.15	0.55	0.52	0.03	0.09	145	0.56	32.51	0.017	Hsp104_repressed_E450A:495:x:Hsp104_repressed_E450A:504		2
1	ANNGKDGKIDPTTR-VKAEDASR-a5-b2	Hsp104_repressed_E450A	Hsp104_repressed_E450A	xlink	intra-protein xl	AG_Herzog_zimniak_E1412_166.c.04264.04264.4_AG_Herzog_zimniak_E1412_166.c.04245.04245.4	762	504	258	-	2498.27	625.576	4	-0.1	3	10	9.45	0.04	0.11	0.42	0.18	0.24	0.08	405	0.72	32.46	0.017	Hsp104_repressed_E450A:504:x:Hsp104_repressed_E450A:762		5
1	QLKIEIHALSR-LKTSEK-a3-b2	Hsp104_repressed_E450A	Hsp104_repressed_E450A	xlink	intra-protein xl	AG_Herzog_zimniak_E1412_163.c.05919.05919.5_AG_Herzog_zimniak_E1412_163.c.05881.05881.5	442	583	141	-	2149.25	430.857	5	-0.3	3	8	9.55	0.02	0.15	0.32	0.23	0.09	0.05	156	0.69	32.39	0.017	Hsp104_repressed_E450A:442:x:Hsp104_repressed_E450A:583		3
1	ANNGKDGKIDPTTR-KANELQKVQK-a5-b7	Hsp104_repressed_E450A	Hsp104_repressed_E450A	xlink	intra-protein xl	AG_Herzog_zimniak_E1412_164.c.04111.04111.4_AG_Herzog_zimniak_E1412_164.c.04090.04090.4	762	115	647	-	2808.51	703.134	4	-1.5	4	11	9.2	0	0.08	0.51	0.33	0.19	0.08	335	0.58	32.14	0.017	Hsp104_repressed_E450A:115:x:Hsp104_repressed_E450A:762		5
1	ANNGKDGK-KKLVR-a5-b2	Hsp104_repressed_E450A	Hsp104_repressed_E450A	xlink	intra-protein xl	AG_Herzog_zimniak_E1412_167.c.02657.02657.4_AG_Herzog_zimniak_E1412_167.c.02642.02642.4	762	83	679	-	1582.91	396.736	4	-1.6	3	4	9.1	0.03	0.12	0.47	0.43	0.04	0.07	238	0.61	32.11	0.017	Hsp104_repressed_E450A:762:x:Hsp104_repressed_E450A:83		3	candidate
1	DKLGAQGYSPVYGARPLQR-LLEKEVLNR-a2-b4	Hsp104_repressed_E450A	Hsp104_repressed_E450A	xlink	intra-protein xl	AG_Herzog_zimniak_E1412_163.c.07441.07441.5_AG_Herzog_zimniak_E1412_163.c.07523.07523.5	837	858	21	-	3325.82	666.171	5	-0.1	112	9	8.39	0.02	0.17	0.58	0.49	0.08	0.08	436	0.16	32.07	0.017	Hsp104_repressed_E450A:837:x:Hsp104_repressed_E450A:858		3
1	QRGKAIQEAK-MKLEALR-a4-b2	Hsp104_repressed_E450A	Hsp104_repressed_E450A	xlink	intra-protein xl	AG_Herzog_zimniak_E1412_166.c.05892.05892.4_AG_Herzog_zimniak_E1412_166.c.05854.05854.4	489	497	8	-	2125.2	532.308	4	-1	4	8	9.31	0.01	0.11	0.39	0.06	0.33	0.07	507	0.49	31.71	0.019	Hsp104_repressed_E450A:489:x:Hsp104_repressed_E450A:497		3
1	LAQAKQDAQNVEEELRPLR-KANELQK-a5-b1	Hsp104_repressed_E450A	Hsp104_repressed_E450A	xlink	intra-protein xl	AG_Herzog_zimniak_E1412_164.c.07113.07113.4_AG_Herzog_zimniak_E1412_164.c.07105.07105.4	464	109	355	-	3174.7	794.683	4	0.8	1	7	9.32	0.04	0.13	0.34	0.31	0.03	0.04	291	0.29	31.62	0.019	Hsp104_repressed_E450A:109:x:Hsp104_repressed_E450A:464		2
1	EANIPKPKLIQDAIQAIR-VKAEDASR-a6-b2	Hsp104_repressed_E450A	Hsp104_repressed_E450A	xlink	intra-protein xl	AG_Herzog_zimniak_E1412_163.c.07896.07896.4_AG_Herzog_zimniak_E1412_163.c.07916.07916.4	148	504	356	-	3029.69	758.43	4	0.2	2	7	9.46	0.08	0.12	0.31	0.22	0.09	0.05	460	0.21	31.61	0.019	Hsp104_repressed_E450A:148:x:Hsp104_repressed_E450A:504		3
1	GKAIQEAK-EKYER-a2-b2	Hsp104_repressed_E450A	Hsp104_repressed_E450A	xlink	intra-protein xl	AG_Herzog_zimniak_E1412_167.c.04448.04448.4_AG_Herzog_zimniak_E1412_167.c.04415.04415.4	489	480	9	-	1704.9	427.233	4	-2.2	3	3	8.78	0.03	0.17	0.41	0.38	0.04	0.06	489	0	31.55	0.019	Hsp104_repressed_E450A:480:x:Hsp104_repressed_E450A:489		1	candidate
1	EANIPKPK-KANELQK-a6-b1	Hsp104_repressed_E450A	Hsp104_repressed_E450A	xlink	intra-protein xl	AG_Herzog_zimniak_E1412_166.c.05345.05345.3_AG_Herzog_zimniak_E1412_166.c.05276.05276.3	148	109	39	-	1863.05	622.024	3	0.4	5	5	7.9	0.02	0.23	0.58	0.57	0.01	0.09	111	0	31.53	0.019	Hsp104_repressed_E450A:109:x:Hsp104_repressed_E450A:148		1
1	AKDEASKAR-GKAIQEAK-a7-b2	Hsp104_repressed_E450A	Hsp104_repressed_E450A	xlink	intra-protein xl	AG_Herzog_zimniak_E1412_167.c.03477.03477.3_AG_Herzog_zimniak_E1412_167.c.03439.03439.3	457	489	32	-	1956.06	653.029	3	-0.3	2	8	9.21	0.02	0.07	0.46	0.36	0.1	0.07	217	0.8	31.51	0.019	Hsp104_repressed_E450A:457:x:Hsp104_repressed_E450A:489		3
1	KANELQKVQK-EANIPKPK-a7-b6	Hsp104_repressed_E450A	Hsp104_repressed_E450A	xlink	intra-protein xl	AG_Herzog_zimniak_E1412_167.c.05675.05675.3_AG_Herzog_zimniak_E1412_167.c.05643.05643.3	115	148	33	-	2218.27	740.43	3	-0.5	3	11	9.12	0.05	0.11	0.41	0.12	0.29	0.07	200	0.84	31.49	0.019	Hsp104_repressed_E450A:115:x:Hsp104_repressed_E450A:148		2
1	KANELQKVQK-ANNGKDGK-a7-b5	Hsp104_repressed_E450A	Hsp104_repressed_E450A	xlink	intra-protein xl	AG_Herzog_zimniak_E1412_167.c.03774.03774.4_AG_Herzog_zimniak_E1412_167.c.03763.03763.4	115	762	647	-	2125.15	532.294	4	-1.2	1	7	9.13	0.01	0.12	0.4	0.04	0.36	0.07	217	0.81	31.41	0.019	Hsp104_repressed_E450A:115:x:Hsp104_repressed_E450A:762		3
1	AKDEASK-EKYER-a2-b2	Hsp104_repressed_E450A	Hsp104_repressed_E450A	xlink	intra-protein xl	AG_Herzog_zimniak_E1412_167.c.03312.03312.3_AG_Herzog_zimniak_E1412_167.c.03287.03287.3	452	480	28	-	1608.8	537.275	3	0.5	2	6	8.33	0.02	0.23	0.42	0.22	0.2	0.07	142	0.83	31.15	0.019	Hsp104_repressed_E450A:452:x:Hsp104_repressed_E450A:480		2	candidate
1	GKAIQEAK-TSEKEK-a2-b4	Hsp104_repressed_E450A	Hsp104_repressed_E450A	xlink	intra-protein xl	AG_Herzog_zimniak_E1412_166.c.03381.03381.3_AG_Herzog_zimniak_E1412_166.c.03359.03359.3	489	587	98	-	1701.91	568.312	3	-1.5	1	5	9	0.02	0.06	0.5	0.39	0.11	0.08	370	0.47	31.15	0.019	Hsp104_repressed_E450A:489:x:Hsp104_repressed_E450A:587		2	candidate
1	VKAEDASR-LKTSEK-a2-b2	Hsp104_repressed_E450A	Hsp104_repressed_E450A	xlink	intra-protein xl	AG_Herzog_zimniak_E1412_167.c.03306.03306.4_AG_Herzog_zimniak_E1412_167.c.03260.03260.4	504	583	79	-	1716.92	430.239	4	-1.4	3	5	8.67	0.01	0.12	0.49	0.36	0.13	0.08	487	0.53	31.08	0.019	Hsp104_repressed_E450A:504:x:Hsp104_repressed_E450A:583		2
1	EANIPKPK-MKLEALR-a6-b2	Hsp104_repressed_E450A	Hsp104_repressed_E450A	xlink	intra-protein xl	AG_Herzog_zimniak_E1412_166.c.07322.07322.3_AG_Herzog_zimniak_E1412_166.c.07303.07303.3	148	497	349	-	1893.08	632.033	3	0.4	3	5	8.32	0.04	0.19	0.43	0.39	0.04	0.07	129	0.23	30.75	0.019	Hsp104_repressed_E450A:148:x:Hsp104_repressed_E450A:497		1
1	LLHMEQALSKIVVGQK-TSEKEK-a10-b4	Hsp104_repressed_E450A	Hsp104_repressed_E450A	xlink	intra-protein xl	AG_Herzog_zimniak_E1412_164.c.07397.07397.4_AG_Herzog_zimniak_E1412_164.c.07385.07385.4	599	587	12	-	2651.45	663.871	4	-0.8	2	4	8.66	0.02	0.13	0.44	0.33	0.1	0.07	629	0.37	30.68	0.019	Hsp104_repressed_E450A:587:x:Hsp104_repressed_E450A:599		3
1	ANNGKDGKIDPTTR-KIVDLR-a8-b1	Hsp104_repressed_E450A	Hsp104_repressed_E450A	xlink	intra-protein xl	AG_Herzog_zimniak_E1412_163.c.05357.05357.4_AG_Herzog_zimniak_E1412_163.c.05301.05301.4	765	806	41	-	2366.29	592.581	4	-0.3	5	7	9	0.01	0.09	0.41	0.16	0.25	0.09	311	0.77	30.67	0.019	Hsp104_repressed_E450A:765:x:Hsp104_repressed_E450A:806		3
1	LAQAKQDAQNVEEELRPLREK-DEASKAR-a5-b5	Hsp104_repressed_E450A	Hsp104_repressed_E450A	xlink	intra-protein xl	AG_Herzog_zimniak_E1412_163.c.06836.06836.5_AG_Herzog_zimniak_E1412_163.c.06886.06886.5	464	457	7	-	3377.76	676.559	5	0.8	3	8	8.78	0.05	0.07	0.52	0.19	0.32	0.13	185	0.8	30.66	0.019	Hsp104_repressed_E450A:457:x:Hsp104_repressed_E450A:464		3
1	EGKIDPVIGREEEIR-GVLKEIQESK-a3-b4	Hsp104_repressed_E450A	Hsp104_repressed_E450A	xlink	intra-protein xl	AG_Herzog_zimniak_E1412_163.c.07004.07004.5_AG_Herzog_zimniak_E1412_163.c.06973.06973.5	194	282	88	-	3006.63	602.333	5	1.3	4	11	9.21	0.04	0.04	0.41	0.13	0.28	0.07	786	0.79	30.51	0.019	Hsp104_repressed_E450A:194:x:Hsp104_repressed_E450A:282		5
1	LLSLDVGALVAGSKYR-AKDEASK-a14-b2	Hsp104_repressed_E450A	Hsp104_repressed_E450A	xlink	intra-protein xl	AG_Herzog_zimniak_E1412_164.c.08550.08550.4_AG_Herzog_zimniak_E1412_164.c.08548.08548.4	268	452	184	-	2546.39	637.606	4	-0.8	2	4	7.95	0.01	0.12	0.59	0.56	0.02	0.07	274	0	30.12	0.019	Hsp104_repressed_E450A:268:x:Hsp104_repressed_E450A:452		3
1	IAEIQKR-LKTSEK-a6-b2	Hsp104_repressed_E450A	Hsp104_repressed_E450A	xlink	intra-protein xl	AG_Herzog_zimniak_E1412_166.c.04629.04629.3_AG_Herzog_zimniak_E1412_166.c.04625.04625.3	817	583	234	-	1698.99	567.337	3	-1	1	4	7.68	0.05	0.09	0.7	0.57	0.13	0.11	213	0	29.98	0.019	Hsp104_repressed_E450A:583:x:Hsp104_repressed_E450A:817		1	candidate
1	IVVGQKEAVQSVSNAIR-LKTSEK-a6-b2	Hsp104_repressed_E450A	Hsp104_repressed_E450A	xlink	intra-protein xl	AG_Herzog_zimniak_E1412_164.c.06641.06641.4_AG_Herzog_zimniak_E1412_164.c.06627.06627.4	605	583	22	-	2639.49	660.879	4	0.1	2	3	8.22	0.04	0.19	0.36	0.35	0.01	0.04	583	0.46	29.81	0.019	Hsp104_repressed_E450A:583:x:Hsp104_repressed_E450A:605		1	candidate
1	IVVGQKEAVQSVSNAIR-LLEKEVLNR-a6-b4	Hsp104_repressed_E450A	Hsp104_repressed_E450A	xlink	intra-protein xl	AG_Herzog_zimniak_E1412_164.c.07902.07902.4_AG_Herzog_zimniak_E1412_164.c.07929.07929.4	605	858	253	-	3047.73	762.941	4	-0.8	3	6	8.56	0.05	0.12	0.36	0.28	0.08	0.05	707	0.19	29.6	0.019	Hsp104_repressed_E450A:605:x:Hsp104_repressed_E450A:858		2
1	QLKIEIHALSR-AKDEASKAR-a3-b7	Hsp104_repressed_E450A	Hsp104_repressed_E450A	xlink	intra-protein xl	AG_Herzog_zimniak_E1412_164.c.05436.05436.4_AG_Herzog_zimniak_E1412_164.c.05435.05435.4	442	457	15	-	2419.35	605.846	4	-0.9	2	9	9.29	0.02	0.13	0.14	0.06	0.07	0.02	50	0.89	29.56	0.019	Hsp104_repressed_E450A:442:x:Hsp104_repressed_E450A:457		3	candidate
1	EANIPKPKLIQDAIQAIR-KANELQK-a8-b1	Hsp104_repressed_E450A	Hsp104_repressed_E450A	xlink	intra-protein xl	AG_Herzog_zimniak_E1412_164.c.07986.07986.4_AG_Herzog_zimniak_E1412_164.c.08012.08012.4	150	109	41	-	2984.7	747.182	4	-2.4	3	5	8.35	0.03	0.12	0.41	0.39	0.02	0.05	287	0.53	29.48	0.019	Hsp104_repressed_E450A:109:x:Hsp104_repressed_E450A:150		1
1	LLEKEVLNR-AKDEASK-a4-b2	Hsp104_repressed_E450A	Hsp104_repressed_E450A	xlink	intra-protein xl	AG_Herzog_zimniak_E1412_167.c.06541.06541.3_AG_Herzog_zimniak_E1412_167.c.06491.06491.3	858	452	406	-	1998.1	667.041	3	-0.8	2	4	8	0.06	0.15	0.4	0.39	0.02	0.06	512	0.42	28.91	0.019	Hsp104_repressed_E450A:452:x:Hsp104_repressed_E450A:858		2
1	TKNNPVLIGEPGVGK-VKAEDASR-a2-b2	Hsp104_repressed_E450A	Hsp104_repressed_E450A	xlink	intra-protein xl	AG_Herzog_zimniak_E1412_164.c.05583.05583.4_AG_Herzog_zimniak_E1412_164.c.05545.05545.4	217	504	287	-	2534.37	634.601	4	0.2	1	4	8.07	0.02	0.13	0.41	0.4	0.01	0.05	439	0.88	28.84	0.019	Hsp104_repressed_E450A:217:x:Hsp104_repressed_E450A:504		1	candidate
1	DKLGAQGYSPVYGARPLQR-EANIPKPK-a2-b6	Hsp104_repressed_E450A	Hsp104_repressed_E450A	xlink	intra-protein xl	AG_Herzog_zimniak_E1412_164.c.06721.06721.5_AG_Herzog_zimniak_E1412_164.c.06728.06728.5	837	148	689	-	3108.67	622.741	5	-1.4	3	7	8.07	0.03	0.07	0.53	0.16	0.37	0.12	156	0	28.8	0.019	Hsp104_repressed_E450A:148:x:Hsp104_repressed_E450A:837		4
1	IVVGQKEAVQSVSNAIR-ANNGKDGKIDPTTR-a6-b5	Hsp104_repressed_E450A	Hsp104_repressed_E450A	xlink	intra-protein xl	AG_Herzog_zimniak_E1412_163.c.06649.06649.4_AG_Herzog_zimniak_E1412_163.c.06676.06676.4	605	762	157	-	3420.84	856.217	4	0.7	2	8	8.07	0.03	0.11	0.44	0.36	0.08	0.07	700	0.78	28.73	0.019	Hsp104_repressed_E450A:605:x:Hsp104_repressed_E450A:762		3
1	AKDEASK-KKLVR-a2-b2	Hsp104_repressed_E450A	Hsp104_repressed_E450A	xlink	intra-protein xl	AG_Herzog_zimniak_E1412_167.c.02736.02736.4_AG_Herzog_zimniak_E1412_167.c.02717.02717.4	452	83	369	-	1527.89	382.982	4	-2.1	1	3	8.47	0.02	0.09	0.32	0.26	0.05	0.05	282	0.88	28.33	0.019	Hsp104_repressed_E450A:452:x:Hsp104_repressed_E450A:83		2	candidate
1	TKNNPVLIGEPGVGK-GKAIQEAK-a2-b2	Hsp104_repressed_E450A	Hsp104_repressed_E450A	xlink	intra-protein xl	AG_Herzog_zimniak_E1412_164.c.05941.05941.4_AG_Herzog_zimniak_E1412_164.c.05918.05918.4	217	489	272	-	2503.4	626.858	4	-0.7	2	6	8.47	0.01	0.09	0.25	0.2	0.05	0.04	114	0.48	27.78	0.019	Hsp104_repressed_E450A:217:x:Hsp104_repressed_E450A:489		3
1	MMNSKMEFTDR-EANIPKPK-a5-b6	Hsp104_repressed_E450A	Hsp104_repressed_E450A	xlink	intra-protein xl	AG_Herzog_zimniak_E1412_166.c.07752.07752.4_AG_Herzog_zimniak_E1412_166.c.07741.07741.4	5	148	143	-	2422.16	606.548	4	-3.3	3	7	7.34	0.01	0.08	0.56	0.03	0.53	0.11	112	0.29	27.29	0.025	Hsp104_repressed_E450A:148:x:Hsp104_repressed_E450A:5		4
1	EGKIDPVIGR-EANIPKPK-a3-b6	Hsp104_repressed_E450A	Hsp104_repressed_E450A	xlink	intra-protein xl	AG_Herzog_zimniak_E1412_167.c.07642.07642.4_AG_Herzog_zimniak_E1412_167.c.07616.07616.4	194	148	46	-	2116.18	530.053	4	-3.7	1	6	7.15	0.01	0.16	0.47	0.06	0.41	0.08	121	0.77	27.23	0.025	Hsp104_repressed_E450A:148:x:Hsp104_repressed_E450A:194		3
1	LAQAKQDAQNVEEELRPLREK-AKDEASKAR-a5-b7	Hsp104_repressed_E450A	Hsp104_repressed_E450A	xlink	intra-protein xl	AG_Herzog_zimniak_E1412_164.c.06407.06407.4_AG_Herzog_zimniak_E1412_164.c.06395.06395.4	464	457	7	-	3576.89	895.229	4	-0.3	2	9	8.15	0.01	0.04	0.37	0.19	0.18	0.07	383	0	27.02	0.025	Hsp104_repressed_E450A:457:x:Hsp104_repressed_E450A:464		6
1	AADLQYYAIPEQEAIIKR-EANIPKPK-a17-b6	Hsp104_repressed_E450A	Hsp104_repressed_E450A	xlink	intra-protein xl	AG_Herzog_zimniak_E1412_163.c.07757.07757.4_AG_Herzog_zimniak_E1412_163.c.07762.07762.4	533	148	385	-	3124.67	782.176	4	-3	2	3	7.31	0	0.12	0.45	0.34	0.11	0.07	412	0.36	26.75	0.025	Hsp104_repressed_E450A:148:x:Hsp104_repressed_E450A:533		1	candidate
1	QRGKAIQEAK-EKYER-a4-b2	Hsp104_repressed_E450A	Hsp104_repressed_E450A	xlink	intra-protein xl	AG_Herzog_zimniak_E1412_166.c.03918.03918.5_AG_Herzog_zimniak_E1412_166.c.03874.03874.5	489	480	9	-	1989.06	398.82	5	-2	1	4	8.37	0.04	0.07	0.17	0.13	0.04	0.02	163	0.42	26.29	0.03	Hsp104_repressed_E450A:480:x:Hsp104_repressed_E450A:489		2	candidate
1	QLKIEIHALSR-KANELQK-a3-b1	Hsp104_repressed_E450A	Hsp104_repressed_E450A	xlink	intra-protein xl	AG_Herzog_zimniak_E1412_164.c.06187.06187.4_AG_Herzog_zimniak_E1412_164.c.06168.06168.4	442	109	333	-	2274.31	569.584	4	0	2	7	7.76	0.01	0.15	0.21	0.13	0.08	0.03	381	0	26.26	0.03	Hsp104_repressed_E450A:109:x:Hsp104_repressed_E450A:442		2
1	ANNGKDGKIDPTTR-VKAEDASR-a8-b2	Hsp104_repressed_E450A	Hsp104_repressed_E450A	xlink	intra-protein xl	AG_Herzog_zimniak_E1412_164.c.03530.03530.4_AG_Herzog_zimniak_E1412_164.c.03510.03510.4	765	504	261	-	2498.27	625.575	4	-2.2	2	8	7.48	0.02	0.1	0.38	0.16	0.21	0.07	462	0.58	26.22	0.03	Hsp104_repressed_E450A:504:x:Hsp104_repressed_E450A:765		4
1	QLKIEIHALSR-EKYER-a3-b2	Hsp104_repressed_E450A	Hsp104_repressed_E450A	xlink	intra-protein xl	AG_Herzog_zimniak_E1412_167.c.07479.07479.4_AG_Herzog_zimniak_E1412_167.c.07462.07462.4	442	480	38	-	2168.2	543.057	4	0	1	6	8.67	0.03	0.07	0.06	0.05	0.02	0.01	12	0.68	26.11	0.03	Hsp104_repressed_E450A:442:x:Hsp104_repressed_E450A:480		2	candidate
1	AKDEASK-EKYERER-a2-b2	Hsp104_repressed_E450A	Hsp104_repressed_E450A	xlink	intra-protein xl	AG_Herzog_zimniak_E1412_166.c.03063.03063.4_AG_Herzog_zimniak_E1412_166.c.03031.03031.4	452	480	28	-	1893.94	474.494	4	0.4	4	3	7.5	0.05	0.09	0.33	0.31	0.03	0.05	203	0.87	25.89	0.042	Hsp104_repressed_E450A:452:x:Hsp104_repressed_E450A:480		1	candidate
1	AADLQYYAIPEQEAIIKR-VKAEDASR-a17-b2	Hsp104_repressed_E450A	Hsp104_repressed_E450A	xlink	intra-protein xl	AG_Herzog_zimniak_E1412_164.c.07528.07528.4_AG_Herzog_zimniak_E1412_164.c.07566.07566.4	533	504	29	-	3103.62	776.912	4	-1.1	3	3	6.25	0.04	0.08	0.69	0.68	0.01	0.08	329	0.35	25.79	0.044	Hsp104_repressed_E450A:504:x:Hsp104_repressed_E450A:533		1	candidate
1	EGKIDPVIGREEEIR-AKDEASK-a3-b2	Hsp104_repressed_E450A	Hsp104_repressed_E450A	xlink	intra-protein xl	AG_Herzog_zimniak_E1412_164.c.05654.05654.4_AG_Herzog_zimniak_E1412_164.c.05637.05637.4	194	452	258	-	2624.36	657.099	4	-0.9	3	8	7.54	0.01	0.15	0.23	0.14	0.09	0.04	133	0.82	25.73	0.044	Hsp104_repressed_E450A:194:x:Hsp104_repressed_E450A:452		3
1	AKDEASKAR-EANIPKPK-a7-b6	Hsp104_repressed_E450A	Hsp104_repressed_E450A	xlink	intra-protein xl	AG_Herzog_zimniak_E1412_167.c.04325.04325.3_AG_Herzog_zimniak_E1412_167.c.04319.04319.3	457	148	309	-	2008.1	670.373	3	0.3	3	7	7.1	0	0.09	0.44	0.22	0.22	0.07	279	0.82	25.65	0.044	Hsp104_repressed_E450A:148:x:Hsp104_repressed_E450A:457		1	candidate
1	ANNGKDGK-EANIPKPK-a5-b6	Hsp104_repressed_E450A	Hsp104_repressed_E450A	xlink	intra-protein xl	AG_Herzog_zimniak_E1412_166.c.04433.04433.4_AG_Herzog_zimniak_E1412_166.c.04398.04398.4	762	148	614	-	1835.97	460.001	4	-0.6	2	5	6.77	0.01	0.08	0.49	0.01	0.48	0.08	114	0.34	25.17	0.044	Hsp104_repressed_E450A:148:x:Hsp104_repressed_E450A:762		3
1	EANIPKPK-MKGVLK-a6-b2	Hsp104_repressed_E450A	Hsp104_repressed_E450A	xlink	intra-protein xl	AG_Herzog_zimniak_E1412_166.c.06394.06394.4_AG_Herzog_zimniak_E1412_166.c.06370.06370.4	148	278	130	-	1707.99	428.006	4	-1.2	2	5	8	0.03	0.06	0.15	0.09	0.07	0.03	146	0.51	24.93	0.044	Hsp104_repressed_E450A:148:x:Hsp104_repressed_E450A:278		1
1	QLKIEIHALSR-QRGKAIQEAK-a3-b4	Hsp104_repressed_E450A	Hsp104_repressed_E450A	xlink	intra-protein xl	AG_Herzog_zimniak_E1412_163.c.05651.05651.5_AG_Herzog_zimniak_E1412_163.c.05629.05629.5	442	489	47	-	2572.48	515.503	5	-1.8	1	6	7.25	0.02	0.13	0.2	0.16	0.04	0.03	108	0.7	24.45	0.044	Hsp104_repressed_E450A:442:x:Hsp104_repressed_E450A:489		3
1	ANNGKDGKIDPTTR-EANIPKPK-a5-b6	Hsp104_repressed_E450A	Hsp104_repressed_E450A	xlink	intra-protein xl	AG_Herzog_zimniak_E1412_164.c.04683.04683.4_AG_Herzog_zimniak_E1412_164.c.04643.04643.4	762	148	614	-	2519.33	630.841	4	-1.3	3	7	6.56	0.01	0.07	0.5	0.03	0.47	0.11	115	0.72	24.34	0.044	Hsp104_repressed_E450A:148:x:Hsp104_repressed_E450A:762		3
1	RRPFSILLFDEVEKAAK-EANIPKPK-a14-b6	Hsp104_repressed_E450A	Hsp104_repressed_E450A	xlink	intra-protein xl	AG_Herzog_zimniak_E1412_164.c.08094.08094.5_AG_Herzog_zimniak_E1412_164.c.08092.08092.5	711	148	563	-	3051.72	611.352	5	2.7	2	5	5.91	0.01	0.03	0.78	0.04	0.74	0.19	112	0.4	24.33	0.044	Hsp104_repressed_E450A:148:x:Hsp104_repressed_E450A:711		2
1	LAQAKQDAQNVEEELRPLR-QLKIEIHALSR-a5-b3	Hsp104_repressed_E450A	Hsp104_repressed_E450A	xlink	intra-protein xl	AG_Herzog_zimniak_E1412_163.c.07904.07904.5_AG_Herzog_zimniak_E1412_163.c.07854.07854.5	464	442	22	-	3652.01	731.41	5	1.5	2	7	7.27	0.01	0.14	0.1	0.09	0.02	0.01	106	0.19	23.6	0.044	Hsp104_repressed_E450A:442:x:Hsp104_repressed_E450A:464		1
1	IVVGQKEAVQSVSNAIR-EANIPKPK-a6-b6	Hsp104_repressed_E450A	Hsp104_repressed_E450A	xlink	intra-protein xl	AG_Herzog_zimniak_E1412_163.c.07093.07093.4_AG_Herzog_zimniak_E1412_163.c.07050.07050.4	605	148	457	-	2830.59	708.655	4	-0.9	1	4	6.26	0.01	0.1	0.37	0.19	0.18	0.07	226	0	22.65	0.044	Hsp104_repressed_E450A:148:x:Hsp104_repressed_E450A:605		2
1	LAQAKQDAQNVEEELRPLR-VKAEDASR-a5-b2	Hsp104_repressed_E450A	Hsp104_repressed_E450A	xlink	intra-protein xl	AG_Herzog_zimniak_E1412_163.c.06929.06929.5_AG_Herzog_zimniak_E1412_163.c.06928.06928.5	464	504	40	-	3219.68	644.944	5	-0.6	1	6	6.84	0.01	0.08	0.19	0.15	0.04	0.03	273	0.77	22.41	0.044	Hsp104_repressed_E450A:464:x:Hsp104_repressed_E450A:504		3

## Sheet: Wild-Type
Rank	Id	Protein1	Protein2	XLType	Spectrum	AbsPos1	AbsPos2	deltaAA	Mr	Mz	z	Error_rel[ppm]	nseen	mions	TIC	TicA	TicB	WTIC	intsum	deltaS	ld-Score	MS2	Comment
1	DGKIDPTTR-LLEKEVLNR-a3-b4	Hsp104_wt	Hsp104_wt	intra-protein xl	AG_Herzog_zimniak_E1412_156.c.08372.08372.4_AG_Herzog_zimniak_E1412_156.c.08349.08349.4	765	858	93	2252.24	564.067	4	0.2	31	17	0.68	0.58	0.1	0.11	422	0.63	44.62	4
1	GKAIQEAK-MKLEALR-a2-b2	Hsp104_wt	Hsp104_wt	intra-protein xl	AG_Herzog_zimniak_E1412_156.c.07180.07180.4_AG_Herzog_zimniak_E1412_156.c.07173.07173.4	489	497	8	1841.04	461.268	4	-2.2	9	11	0.55	0.45	0.1	0.09	523	0.74	42.71	4
1	VKAEDASR-MKLEALR-a2-b2	Hsp104_wt	Hsp104_wt	intra-protein xl	AG_Herzog_zimniak_E1412_157.c.07066.07066.4_AG_Herzog_zimniak_E1412_157.c.06914.06914.4	504	497	7	1872.01	469.011	4	-0.7	427	13	0.59	0.33	0.26	0.1	729	0.69	42.5	5
1	IAEIQKR-KIVDLR-a6-b1	Hsp104_wt	Hsp104_wt	intra-protein xl	AG_Herzog_zimniak_E1412_156.c.07686.07686.3_AG_Herzog_zimniak_E1412_156.c.07674.07674.3	817	806	11	1737.05	580.024	3	-1.7	11	8	0.75	0.51	0.24	0.12	353	0	42.33	5
1	LLHMEQALSKIVVGQK-IAEIQKR-a10-b6	Hsp104_wt	Hsp104_wt	intra-protein xl	AG_Herzog_zimniak_E1412_153.c.08216.08216.4_AG_Herzog_zimniak_E1412_153.c.08197.08197.4	599	817	218	2787.6	697.908	4	-0.8	14	11	0.71	0.19	0.51	0.16	217	0.64	42.28	4
1	NVIIKVSEEAK-IAEIQKR-a5-b6	Hsp104_wt	Hsp104_wt	intra-protein xl	AG_Herzog_zimniak_E1412_154.c.06936.06936.3_AG_Herzog_zimniak_E1412_154.c.06923.06923.3	829	817	12	2223.29	742.104	3	1.9	4	12	0.65	0.53	0.12	0.1	437	0	41.84	4
1	ANELQKVQK-VKAEDASR-a6-b2	Hsp104_wt	Hsp104_wt	intra-protein xl	AG_Herzog_zimniak_E1412_156.c.05336.05336.4_AG_Herzog_zimniak_E1412_156.c.05314.05314.4	115	504	389	2069.11	518.286	4	0.6	9	14	0.58	0.44	0.14	0.09	374	0.72	41.17	7
1	YIEKDAAFERR-KYIEK-a4-b1	Hsp104_wt	Hsp104_wt	intra-protein xl	AG_Herzog_zimniak_E1412_157.c.07131.07131.4_AG_Herzog_zimniak_E1412_157.c.07116.07116.4	344	340	4	2214.16	554.549	4	-2.1	19	8	0.65	0.39	0.26	0.11	200	0.49	41.07	1	Candidate
1	VKAEDASR-KANELQK-a2-b1	Hsp104_wt	Hsp104_wt	intra-protein xl	AG_Herzog_zimniak_E1412_157.c.04079.04079.4_AG_Herzog_zimniak_E1412_157.c.04067.04067.4	504	109	395	1841.98	461.504	4	-0.1	6	14	0.48	0.38	0.1	0.08	553	0.64	41.07	5
1	GVLKEIQESK-VKAEDASR-a4-b2	Hsp104_wt	Hsp104_wt	intra-protein xl	AG_Herzog_zimniak_E1412_154.c.05175.05175.4_AG_Herzog_zimniak_E1412_154.c.05173.05173.4	282	504	222	2142.15	536.546	4	-0.7	6	11	0.69	0.59	0.1	0.11	610	0.73	41.05	5
1	ANNGKDGK-VSEEAKDK-a5-b6	Hsp104_wt	Hsp104_wt	intra-protein xl	AG_Herzog_zimniak_E1412_156.c.03051.03051.3_AG_Herzog_zimniak_E1412_156.c.03007.03007.3	762	835	73	1844.91	615.978	3	-0.4	3	10	0.53	0.21	0.31	0.09	382	0	40.9	4
1	QRGKAIQEAK-MKLEALR-a4-b2	Hsp104_wt	Hsp104_wt	intra-protein xl	AG_Herzog_zimniak_E1412_154.c.05164.05164.5_AG_Herzog_zimniak_E1412_154.c.05141.05141.5	489	497	8	2125.2	426.049	5	0.1	5	12	0.49	0.33	0.16	0.08	639	0.53	40.8	4
1	LAQAKQDAQNVEEELRPLR-DEASKAR-a5-b5	Hsp104_wt	Hsp104_wt	intra-protein xl	AG_Herzog_zimniak_E1412_150.c.06725.06725.5_AG_Herzog_zimniak_E1412_150.c.06696.06696.5	464	457	7	3120.62	625.132	5	0.7	9	11	0.64	0.1	0.54	0.17	156	0.16	40.73	5
1	LLEKEVLNR-ANNGKDGK-a4-b5	Hsp104_wt	Hsp104_wt	intra-protein xl	AG_Herzog_zimniak_E1412_156.c.06854.06854.3_AG_Herzog_zimniak_E1412_156.c.06817.06817.3	858	762	96	2053.12	685.38	3	-0.4	7	12	0.51	0.35	0.16	0.08	638	0	40.52	6
1	VKAEDASR-DEASKAR-a2-b5	Hsp104_wt	Hsp104_wt	intra-protein xl	AG_Herzog_zimniak_E1412_156.c.03755.03755.3_AG_Herzog_zimniak_E1412_156.c.03734.03734.3	504	457	47	1787.9	596.974	3	-1	3	13	0.51	0.29	0.22	0.08	300	0	40.42	5
1	LLEKEVLNR-VKAEDASR-a4-b2	Hsp104_wt	Hsp104_wt	intra-protein xl	AG_Herzog_zimniak_E1412_154.c.05868.05868.3_AG_Herzog_zimniak_E1412_154.c.05864.05864.3	858	504	354	2125.17	709.399	3	-0.9	4	12	0.52	0.38	0.14	0.08	466	0.7	40.31	5
1	MMNSKMEFTDR-ANELQKVQK-a5-b6	Hsp104_wt	Hsp104_wt	intra-protein xl	AG_Herzog_zimniak_E1412_154.c.07015.07015.3_AG_Herzog_zimniak_E1412_154.c.06992.06992.3	5	115	110	2583.26	862.093	3	2.8	7	13	0.41	0.25	0.16	0.07	850	0.61	40.11	6
1	TKNNPVLIGEPGVGK-YIEKDAAFER-a2-b4	Hsp104_wt	Hsp104_wt	intra-protein xl	AG_Herzog_zimniak_E1412_153.c.07603.07603.3_AG_Herzog_zimniak_E1412_153.c.07587.07587.3	217	344	127	2900.53	967.85	3	-0.5	4	14	0.53	0.42	0.11	0.08	1117	0.17	39.81	7
1	ANELQKVQK-GKAIQEAK-a6-b2	Hsp104_wt	Hsp104_wt	intra-protein xl	AG_Herzog_zimniak_E1412_156.c.05995.05995.4_AG_Herzog_zimniak_E1412_156.c.05938.05938.4	115	489	374	2038.14	510.542	4	-2.1	5	14	0.55	0.23	0.32	0.09	735	0.78	39.75	4
1	MKGVLK-KYIEK-a2-b1	Hsp104_wt	Hsp104_wt	intra-protein xl	AG_Herzog_zimniak_E1412_157.c.06238.06238.4_AG_Herzog_zimniak_E1412_157.c.06228.06228.4	278	340	62	1491.87	373.975	4	-2.2	1	7	0.6	0.5	0.1	0.09	264	0	39.66	1	Candidate
1	ANELQKVQK-KANELQK-a6-b1	Hsp104_wt	Hsp104_wt	intra-protein xl	AG_Herzog_zimniak_E1412_156.c.05759.05759.4_AG_Herzog_zimniak_E1412_156.c.05748.05748.4	115	109	6	2024.12	507.039	4	-1.1	4	13	0.5	0.44	0.07	0.08	350	0.86	39.61	2	Candidate
1	GKAIQEAK-VKAEDASR-a2-b2	Hsp104_wt	Hsp104_wt	intra-protein xl	AG_Herzog_zimniak_E1412_156.c.04289.04289.4_AG_Herzog_zimniak_E1412_156.c.04224.04224.4	489	504	15	1856	465.008	4	-0.4	7	11	0.52	0.41	0.11	0.08	351	0.67	39.6	4
1	ANNGKDGKIDPTTR-LLEKEVLNR-a8-b4	Hsp104_wt	Hsp104_wt	intra-protein xl	AG_Herzog_zimniak_E1412_154.c.06130.06130.5_AG_Herzog_zimniak_E1412_154.c.06064.06064.5	765	858	93	2736.48	548.304	5	0.7	8	12	0.5	0.35	0.15	0.08	489	0.69	39.59	4
1	IVVGQKEAVQSVSNAIR-VKAEDASR-a6-b2	Hsp104_wt	Hsp104_wt	intra-protein xl	AG_Herzog_zimniak_E1412_153.c.06924.06924.3_AG_Herzog_zimniak_E1412_153.c.06881.06881.3	605	504	101	2809.53	937.519	3	1.4	4	12	0.51	0.42	0.1	0.07	635	0.8	39.52	7
1	YIEKDAAFERR-YIEKDAAFER-a4-b4	Hsp104_wt	Hsp104_wt	intra-protein xl	AG_Herzog_zimniak_E1412_154.c.07228.07228.4_AG_Herzog_zimniak_E1412_154.c.07233.07233.4	344	344	0	2775.38	694.852	4	-2.9	2	15	0.53	0.2	0.33	0.09	402	0	39.28	1
1	KYIEKDAAFER-KYIEK-a5-b1	Hsp104_wt	Hsp104_wt	intra-protein xl	AG_Herzog_zimniak_E1412_153.c.05659.05659.3_AG_Herzog_zimniak_E1412_153.c.05656.05656.3	344	340	4	2186.16	729.729	3	-0.1	8	8	0.46	0.37	0.09	0.07	545	0.59	39.23	3	Candidate
1	KANELQKVQK-VKAEDASR-a7-b2	Hsp104_wt	Hsp104_wt	intra-protein xl	AG_Herzog_zimniak_E1412_154.c.03570.03570.5_AG_Herzog_zimniak_E1412_154.c.03535.03535.5	115	504	389	2197.2	440.449	5	-1	18	8	0.63	0.5	0.13	0.1	221	0.79	39.06	3
1	ANNGKDGKIDPTTR-KANELQK-a5-b1	Hsp104_wt	Hsp104_wt	intra-protein xl	AG_Herzog_zimniak_E1412_153.c.03910.03910.5_AG_Herzog_zimniak_E1412_153.c.03902.03902.5	762	109	653	2453.28	491.665	5	-1.2	2	11	0.41	0.33	0.07	0.06	566	0.53	39.06	4
1	YIEKDAAFER-LLEKEVLNR-a4-b4	Hsp104_wt	Hsp104_wt	intra-protein xl	AG_Herzog_zimniak_E1412_153.c.07712.07712.4_AG_Herzog_zimniak_E1412_153.c.07683.07683.4	344	858	514	2491.33	623.841	4	-0.1	2	12	0.51	0.32	0.19	0.08	587	0.79	38.99	5
1	EANIPKPK-VKAEDASR-a6-b2	Hsp104_wt	Hsp104_wt	intra-protein xl	AG_Herzog_zimniak_E1412_156.c.05332.05332.4_AG_Herzog_zimniak_E1412_156.c.05186.05186.4	148	504	356	1908.03	478.015	4	-1.1	13	8	0.71	0.67	0.03	0.12	112	0	38.92	3
1	GKAIQEAK-KANELQK-a2-b1	Hsp104_wt	Hsp104_wt	intra-protein xl	AG_Herzog_zimniak_E1412_156.c.04709.04709.3_AG_Herzog_zimniak_E1412_156.c.04682.04682.3	489	109	380	1811.01	604.678	3	-2.8	4	12	0.46	0.32	0.14	0.07	471	0.61	38.8	2
1	LLEKEVLNR-KIVDLR-a4-b1	Hsp104_wt	Hsp104_wt	intra-protein xl	AG_Herzog_zimniak_E1412_156.c.08928.08928.4_AG_Herzog_zimniak_E1412_156.c.08907.08907.4	858	806	52	1993.19	499.305	4	-2.2	5	9	0.56	0.36	0.19	0.09	541	0.76	38.79	2
1	IVVGQKEAVQSVSNAIR-KIVDLR-a6-b1	Hsp104_wt	Hsp104_wt	intra-protein xl	AG_Herzog_zimniak_E1412_153.c.07889.07889.3_AG_Herzog_zimniak_E1412_153.c.08096.08096.3	605	806	201	2677.54	893.523	3	-1.8	320	9	0.59	0.49	0.1	0.08	712	0	38.69	2
1	EANIPKPKLIQDAIQAIR-ANELQKVQK-a8-b6	Hsp104_wt	Hsp104_wt	intra-protein xl	AG_Herzog_zimniak_E1412_150.c.07765.07765.4_AG_Herzog_zimniak_E1412_150.c.07763.07763.4	150	115	35	3211.83	803.964	4	-0.8	1	11	0.45	0.31	0.14	0.07	536	0.72	38.59	3
1	DGKIDPTTR-KIVDLR-a3-b1	Hsp104_wt	Hsp104_wt	intra-protein xl	AG_Herzog_zimniak_E1412_153.c.06537.06537.4_AG_Herzog_zimniak_E1412_153.c.06508.06508.4	765	806	41	1882.05	471.521	4	-0.2	11	9	0.61	0.52	0.09	0.09	268	0.73	38.29	3
1	LTDNDRNVIIKVSEEAK-IAEIQKR-a11-b6	Hsp104_wt	Hsp104_wt	intra-protein xl	AG_Herzog_zimniak_E1412_150.c.06511.06511.4_AG_Herzog_zimniak_E1412_150.c.06498.06498.4	829	817	12	2937.61	735.411	4	0.1	10	8	0.73	0.28	0.45	0.16	259	0.65	38.27	4
1	VKAEDASR-KYIEK-a2-b1	Hsp104_wt	Hsp104_wt	intra-protein xl	AG_Herzog_zimniak_E1412_156.c.04477.04477.4_AG_Herzog_zimniak_E1412_156.c.04438.04438.4	504	340	164	1691.91	423.984	4	-1.8	4	7	0.47	0.39	0.08	0.07	620	0.34	38.16	4	Candidate
1	ANELQKVQK-EANIPKPK-a6-b6	Hsp104_wt	Hsp104_wt	intra-protein xl	AG_Herzog_zimniak_E1412_156.c.06883.06883.3_AG_Herzog_zimniak_E1412_156.c.06873.06873.3	115	148	33	2090.17	697.732	3	-0.5	7	9	0.59	0.3	0.29	0.1	120	0.55	38.15	3
1	EGKIDPVIGR-VKAEDASR-a3-b2	Hsp104_wt	Hsp104_wt	intra-protein xl	AG_Herzog_zimniak_E1412_154.c.05493.05493.4_AG_Herzog_zimniak_E1412_154.c.05482.05482.4	194	504	310	2095.13	524.789	4	-0.4	6	11	0.38	0.3	0.07	0.06	213	0.69	38.1	4
1	KIVDLR-MKGVLK-a1-b2	Hsp104_wt	Hsp104_wt	intra-protein xl	AG_Herzog_zimniak_E1412_156.c.07899.07899.4_AG_Herzog_zimniak_E1412_156.c.07854.07854.4	806	278	528	1554.95	389.746	4	-1.1	4	10	0.42	0.37	0.05	0.07	142	0.64	37.99	3
1	MMNSKMEFTDR-VKAEDASR-a5-b2	Hsp104_wt	Hsp104_wt	intra-protein xl	AG_Herzog_zimniak_E1412_153.c.06042.06042.3_AG_Herzog_zimniak_E1412_153.c.06034.06034.3	5	504	499	2401.11	801.377	3	0.5	5	11	0.44	0.22	0.22	0.07	632	0.67	37.95	3
1	LLEKEVLNR-EANIPKPK-a4-b6	Hsp104_wt	Hsp104_wt	intra-protein xl	AG_Herzog_zimniak_E1412_153.c.06628.06628.3_AG_Herzog_zimniak_E1412_153.c.06618.06618.3	858	148	710	2146.23	716.419	3	-1.2	10	12	0.55	0.11	0.43	0.09	173	0.69	37.7	6
1	YIEKDAAFER-KYIEK-a4-b1	Hsp104_wt	Hsp104_wt	intra-protein xl	AG_Herzog_zimniak_E1412_156.c.07676.07676.3_AG_Herzog_zimniak_E1412_156.c.07663.07663.3	344	340	4	2058.07	687.03	3	-1.1	4	7	0.58	0.36	0.22	0.1	412	0.57	37.42	1	Candidate
1	RTKNNPVLIGEPGVGK-YIEKDAAFER-a3-b4	Hsp104_wt	Hsp104_wt	intra-protein xl	AG_Herzog_zimniak_E1412_154.c.07182.07182.4_AG_Herzog_zimniak_E1412_154.c.07162.07162.4	217	344	127	3056.62	765.163	4	-3.1	6	9	0.55	0.47	0.08	0.08	541	0	37.38	5
1	EKDEASK-LKTSEK-a2-b2	Hsp104_wt	Hsp104_wt	intra-protein xl	AG_Herzog_zimniak_E1412_157.c.03125.03125.4_AG_Herzog_zimniak_E1412_157.c.03092.03092.4	452	583	131	1647.85	412.971	4	-1.4	4	8	0.24	0.17	0.07	0.04	119	0	37.35	3
1	IVVGQKEAVQSVSNAIR-DGKIDPTTR-a6-b3	Hsp104_wt	Hsp104_wt	intra-protein xl	AG_Herzog_zimniak_E1412_153.c.07634.07634.3_AG_Herzog_zimniak_E1412_153.c.07614.07614.3	605	765	160	2936.6	979.876	3	3.6	5	9	0.64	0.46	0.18	0.1	832	0.72	37.34	4
1	ANNGKDGK-KIVDLR-a5-b1	Hsp104_wt	Hsp104_wt	intra-protein xl	AG_Herzog_zimniak_E1412_156.c.05796.05796.3_AG_Herzog_zimniak_E1412_156.c.05761.05761.3	762	806	44	1682.93	561.985	3	-0.2	6	8	0.59	0.22	0.37	0.1	267	0.68	37.32	4
1	LLHMEQALSKIVVGQK-KIVDLR-a10-b1	Hsp104_wt	Hsp104_wt	intra-protein xl	AG_Herzog_zimniak_E1412_153.c.08844.08844.5_AG_Herzog_zimniak_E1412_153.c.08829.08829.5	599	806	207	2673.56	535.72	5	0	14	7	0.56	0.47	0.08	0.08	424	0.47	37.29	2
1	ANNGKDGKIDPTTR-LLEKEVLNR-a5-b4	Hsp104_wt	Hsp104_wt	intra-protein xl	AG_Herzog_zimniak_E1412_154.c.06119.06119.4_AG_Herzog_zimniak_E1412_154.c.06053.06053.4	762	858	96	2736.48	685.127	4	0.1	3	13	0.53	0.16	0.37	0.1	629	0.74	37.25	4
1	ANNGKDGKIDPTTR-KIVDLR-a5-b1	Hsp104_wt	Hsp104_wt	intra-protein xl	AG_Herzog_zimniak_E1412_154.c.05509.05509.3_AG_Herzog_zimniak_E1412_154.c.05484.05484.3	762	806	44	2366.3	789.773	3	1.3	16	9	0.52	0.37	0.15	0.08	298	0.58	37.21	4
1	QLKIEIHALSR-EANIPKPK-a3-b6	Hsp104_wt	Hsp104_wt	intra-protein xl	AG_Herzog_zimniak_E1412_154.c.06952.06952.5_AG_Herzog_zimniak_E1412_154.c.06946.06946.5	442	148	294	2340.35	469.079	5	0.3	5	10	0.61	0.21	0.4	0.11	171	0.69	37.11	4
1	LLHMEQALSKIVVGQK-TSEKEK-a10-b4	Hsp104_wt	Hsp104_wt	intra-protein xl	AG_Herzog_zimniak_E1412_154.c.07720.07720.5_AG_Herzog_zimniak_E1412_154.c.07726.07726.5	599	587	12	2651.45	531.297	5	-3.2	3	7	0.5	0.46	0.04	0.06	423	0.85	37.08	3	Candidate
1	ANNGKDGKIDPTTR-VKAEDASR-a5-b2	Hsp104_wt	Hsp104_wt	intra-protein xl	AG_Herzog_zimniak_E1412_153.c.03529.03529.5_AG_Herzog_zimniak_E1412_153.c.03495.03495.5	762	504	258	2498.27	500.661	5	-1.8	4	11	0.41	0.19	0.21	0.07	289	0.64	37.06	3
1	EGKIDPVIGREEEIR-LLEKEVLNR-a3-b4	Hsp104_wt	Hsp104_wt	intra-protein xl	AG_Herzog_zimniak_E1412_150.c.06794.06794.5_AG_Herzog_zimniak_E1412_150.c.06781.06781.5	194	858	664	2989.65	598.937	5	0.5	5	13	0.43	0.25	0.18	0.07	755	0.63	37.02	5
1	DKLGAQGYSPVYGARPLQR-LLEKEVLNR-a2-b4	Hsp104_wt	Hsp104_wt	intra-protein xl	AG_Herzog_zimniak_E1412_151.c.08413.08413.5_AG_Herzog_zimniak_E1412_151.c.08109.08109.5	837	858	21	3325.82	666.171	5	0.2	870	12	0.5	0.43	0.07	0.07	595	0.69	36.95	2
1	QLKIEIHALSR-VKAEDASR-a3-b2	Hsp104_wt	Hsp104_wt	intra-protein xl	AG_Herzog_zimniak_E1412_154.c.06179.06179.5_AG_Herzog_zimniak_E1412_154.c.06187.06187.5	442	504	62	2319.29	464.866	5	-0.7	5	14	0.32	0.12	0.21	0.06	472	0.73	36.89	4
1	ANELQKVQK-MKLEALR-a6-b2	Hsp104_wt	Hsp104_wt	intra-protein xl	AG_Herzog_zimniak_E1412_157.c.08088.08088.4_AG_Herzog_zimniak_E1412_157.c.08056.08056.4	115	497	382	2054.15	514.546	4	-1.1	4	10	0.53	0.42	0.1	0.08	366	0.69	36.85	3
1	EANIPKPKLIQDAIQAIR-ANELQKVQK-a6-b6	Hsp104_wt	Hsp104_wt	intra-protein xl	AG_Herzog_zimniak_E1412_151.c.07682.07682.4_AG_Herzog_zimniak_E1412_151.c.07684.07684.4	148	115	33	3211.82	803.962	4	-3.3	1	10	0.44	0.27	0.17	0.07	477	0.71	36.76	3
1	LLHMEQALSKIVVGQK-LKTSEK-a10-b2	Hsp104_wt	Hsp104_wt	intra-protein xl	AG_Herzog_zimniak_E1412_151.c.06967.06967.3_AG_Herzog_zimniak_E1412_151.c.06977.06977.3	599	583	16	2635.5	879.508	3	0.8	14	7	0.56	0.5	0.06	0.07	233	0.49	36.69	2
1	KANELQKVQK-KANELQK-a7-b1	Hsp104_wt	Hsp104_wt	intra-protein xl	AG_Herzog_zimniak_E1412_153.c.03876.03876.4_AG_Herzog_zimniak_E1412_153.c.03849.03849.4	115	109	6	2152.22	539.063	4	-0.2	2	12	0.18	0.06	0.13	0.03	196	0.4	36.59	4
1	EKDEASK-KKLVR-a2-b2	Hsp104_wt	Hsp104_wt	intra-protein xl	AG_Herzog_zimniak_E1412_157.c.03106.03106.3_AG_Herzog_zimniak_E1412_157.c.03083.03083.3	452	83	369	1585.9	529.642	3	-1.2	2	7	0.35	0.19	0.16	0.06	159	0.55	36.55	2	Candidate
1	KANELQKVQK-EANIPKPK-a7-b6	Hsp104_wt	Hsp104_wt	intra-protein xl	AG_Herzog_zimniak_E1412_154.c.04753.04753.3_AG_Herzog_zimniak_E1412_154.c.04741.04741.3	115	148	33	2218.27	740.43	3	-0.3	3	13	0.38	0.14	0.24	0.06	231	0	36.43	5
1	GKAIQEAK-EKDEASK-a2-b2	Hsp104_wt	Hsp104_wt	intra-protein xl	AG_Herzog_zimniak_E1412_156.c.03821.03821.4_AG_Herzog_zimniak_E1412_156.c.03810.03810.4	489	452	37	1786.93	447.74	4	-1.3	4	8	0.44	0.4	0.04	0.07	457	0	36.21	3
1	QLKIEIHALSR-KANELQK-a3-b1	Hsp104_wt	Hsp104_wt	intra-protein xl	AG_Herzog_zimniak_E1412_153.c.06397.06397.5_AG_Herzog_zimniak_E1412_153.c.06364.06364.5	442	109	333	2274.3	455.868	5	-1.5	5	13	0.32	0.21	0.12	0.05	442	0.77	36.07	4
1	EKDEASKAR-VKAEDASR-a7-b2	Hsp104_wt	Hsp104_wt	intra-protein xl	AG_Herzog_zimniak_E1412_157.c.03246.03246.3_AG_Herzog_zimniak_E1412_157.c.03225.03225.3	457	504	47	2045.04	682.687	3	-0.1	7	9	0.48	0.37	0.11	0.08	336	0.73	36.03	3
1	VKAEDASR-LKTSEK-a2-b2	Hsp104_wt	Hsp104_wt	intra-protein xl	AG_Herzog_zimniak_E1412_156.c.03514.03514.4_AG_Herzog_zimniak_E1412_156.c.03483.03483.4	504	583	79	1716.92	430.239	4	-1.2	4	6	0.46	0.43	0.03	0.07	487	0.27	35.94	3
1	QLKIEIHALSR-GKAIQEAK-a3-b2	Hsp104_wt	Hsp104_wt	intra-protein xl	AG_Herzog_zimniak_E1412_153.c.06448.06448.5_AG_Herzog_zimniak_E1412_153.c.06425.06425.5	442	489	47	2288.32	458.671	5	-1.6	6	9	0.47	0.04	0.43	0.09	341	0.55	35.93	4
1	LRQLKIEIHALSR-VKAEDASR-a5-b2	Hsp104_wt	Hsp104_wt	intra-protein xl	AG_Herzog_zimniak_E1412_150.c.05525.05525.4_AG_Herzog_zimniak_E1412_150.c.05506.05506.4	442	504	62	2588.48	648.127	4	-0.1	3	10	0.28	0.13	0.14	0.05	631	0.71	35.86	5
1	KANELQKVQK-GKAIQEAK-a7-b2	Hsp104_wt	Hsp104_wt	intra-protein xl	AG_Herzog_zimniak_E1412_154.c.04014.04014.4_AG_Herzog_zimniak_E1412_154.c.03979.03979.4	115	489	374	2166.24	542.568	4	0.8	3	11	0.4	0.04	0.35	0.07	222	0	35.84	6
1	LLSLDVGALVAGSKYR-EANIPKPK-a14-b6	Hsp104_wt	Hsp104_wt	intra-protein xl	AG_Herzog_zimniak_E1412_153.c.09222.09222.3_AG_Herzog_zimniak_E1412_153.c.09304.09304.3	268	148	120	2694.53	899.184	3	-1.4	8	8	0.61	0.49	0.13	0.09	520	0.41	35.59	4
1	LAQAKQDAQNVEEELRPLR-GKAIQEAK-a5-b2	Hsp104_wt	Hsp104_wt	intra-protein xl	AG_Herzog_zimniak_E1412_151.c.06664.06664.5_AG_Herzog_zimniak_E1412_151.c.06643.06643.5	464	489	25	3188.72	638.752	5	1.7	4	10	0.36	0.22	0.14	0.06	763	0.61	35.49	4
1	EGKIDPVIGR-LLEKEVLNR-a3-b4	Hsp104_wt	Hsp104_wt	intra-protein xl	AG_Herzog_zimniak_E1412_154.c.07692.07692.4_AG_Herzog_zimniak_E1412_154.c.07653.07653.4	194	858	664	2333.34	584.342	4	2.4	2	11	0.44	0.27	0.17	0.07	454	0.61	35.48	3
1	ANNGKDGKIDPTTR-ANELQKVQK-a5-b6	Hsp104_wt	Hsp104_wt	intra-protein xl	AG_Herzog_zimniak_E1412_153.c.04767.04767.4_AG_Herzog_zimniak_E1412_153.c.04753.04753.4	762	115	647	2680.41	671.111	4	-0.3	1	12	0.54	0.17	0.37	0.1	386	0.74	35.38	1
1	VKAEDASR-EKDEASK-a2-b2	Hsp104_wt	Hsp104_wt	intra-protein xl	AG_Herzog_zimniak_E1412_157.c.03235.03235.4_AG_Herzog_zimniak_E1412_157.c.03223.03223.4	504	452	52	1817.9	455.483	4	-0.2	2	7	0.38	0.26	0.11	0.06	460	0.48	35.3	2
1	VKAEDASR-TSEKEK-a2-b4	Hsp104_wt	Hsp104_wt	intra-protein xl	AG_Herzog_zimniak_E1412_156.c.02959.02959.4_AG_Herzog_zimniak_E1412_156.c.02918.02918.4	504	587	83	1732.88	434.228	4	-2	4	6	0.48	0.31	0.16	0.08	610	0.79	35.27	3
1	VSEEAKDK-KIVDLR-a6-b1	Hsp104_wt	Hsp104_wt	intra-protein xl	AG_Herzog_zimniak_E1412_157.c.06507.06507.3_AG_Herzog_zimniak_E1412_157.c.06412.06412.3	835	806	29	1784.99	596.004	3	-0.6	2	7	0.65	0.41	0.24	0.1	408	0.71	35.18	3
1	ANNGKDGK-VKAEDASR-a5-b2	Hsp104_wt	Hsp104_wt	intra-protein xl	AG_Herzog_zimniak_E1412_156.c.02961.02961.4_AG_Herzog_zimniak_E1412_156.c.02912.02912.4	762	504	258	1814.91	454.735	4	-1.9	4	10	0.42	0.31	0.11	0.07	290	0.7	35.13	3
1	GVLKEIQESK-ANELQKVQK-a4-b6	Hsp104_wt	Hsp104_wt	intra-protein xl	AG_Herzog_zimniak_E1412_154.c.06344.06344.3_AG_Herzog_zimniak_E1412_154.c.06321.06321.3	282	115	167	2324.29	775.772	3	-0.7	2	10	0.37	0.21	0.16	0.06	691	0.6	35	4
1	KIVDLR-KYIEK-a1-b1	Hsp104_wt	Hsp104_wt	intra-protein xl	AG_Herzog_zimniak_E1412_157.c.07256.07256.4_AG_Herzog_zimniak_E1412_157.c.07199.07199.4	806	340	466	1559.93	390.989	4	-1.3	1	6	0.38	0.36	0.02	0.06	119	0	34.92	3	Candidate
1	GVLKEIQESK-LLEKEVLNR-a4-b4	Hsp104_wt	Hsp104_wt	intra-protein xl	AG_Herzog_zimniak_E1412_154.c.07452.07452.3_AG_Herzog_zimniak_E1412_154.c.07445.07445.3	282	858	576	2380.35	794.459	3	-1.9	2	12	0.39	0.17	0.22	0.06	668	0.33	34.89	6
1	GKAIQEAK-GLKEK-a2-b3	Hsp104_wt	Hsp104_wt	intra-protein xl	AG_Herzog_zimniak_E1412_157.c.04657.04657.3_AG_Herzog_zimniak_E1412_157.c.04615.04615.3	489	373	116	1554.89	519.306	3	-1.9	2	5	0.5	0.43	0.06	0.07	309	0	34.85	2	Candidate
1	EKDEASKAR-GKAIQEAK-a7-b2	Hsp104_wt	Hsp104_wt	intra-protein xl	AG_Herzog_zimniak_E1412_157.c.03891.03891.4_AG_Herzog_zimniak_E1412_157.c.03843.03843.4	457	489	32	2014.07	504.524	4	-2	5	9	0.31	0.1	0.21	0.05	132	0.73	34.79	2
1	EKDEASK-KIVDLR-a2-b1	Hsp104_wt	Hsp104_wt	intra-protein xl	AG_Herzog_zimniak_E1412_157.c.06082.06082.4_AG_Herzog_zimniak_E1412_157.c.06029.06029.4	452	806	354	1685.92	422.487	4	-1.1	7	10	0.41	0.18	0.23	0.07	553	0	34.76	2
1	LAQAKQDAQNVEEELRPLR-ANELQKVQK-a5-b6	Hsp104_wt	Hsp104_wt	intra-protein xl	AG_Herzog_zimniak_E1412_151.c.06934.06934.4_AG_Herzog_zimniak_E1412_151.c.06861.06861.4	464	115	349	3401.83	851.464	4	-0.2	6	11	0.37	0.23	0.14	0.06	498	0.72	34.6	5
1	LKTSEK-TSEKEK-a2-b4	Hsp104_wt	Hsp104_wt	intra-protein xl	AG_Herzog_zimniak_E1412_157.c.02838.02838.3_AG_Herzog_zimniak_E1412_157.c.02801.02801.3	583	587	4	1562.84	521.953	3	-2.4	2	9	0.33	0.09	0.24	0.05	201	0.88	34.54	5	Candidate
1	EGKIDPVIGR-EANIPKPK-a3-b6	Hsp104_wt	Hsp104_wt	intra-protein xl	AG_Herzog_zimniak_E1412_157.c.08102.08102.4_AG_Herzog_zimniak_E1412_157.c.08078.08078.4	194	148	46	2116.19	530.055	4	-0.5	3	9	0.46	0.06	0.41	0.08	120	0	34.44	2
1	IVVGQKEAVQSVSNAIR-LLEKEVLNR-a6-b4	Hsp104_wt	Hsp104_wt	intra-protein xl	AG_Herzog_zimniak_E1412_154.c.08155.08155.3_AG_Herzog_zimniak_E1412_154.c.08123.08123.3	605	858	253	3047.74	1016.92	3	0.2	8	9	0.52	0.46	0.06	0.07	732	0	34.24	2
1	AIQEAKMK-EKDEASK-a6-b2	Hsp104_wt	Hsp104_wt	intra-protein xl	AG_Herzog_zimniak_E1412_157.c.04502.04502.3_AG_Herzog_zimniak_E1412_157.c.04482.04482.3	495	452	43	1860.95	621.324	3	-1.1	4	7	0.35	0.34	0.01	0.05	244	0	34.23	1
1	KANELQKVQK-ANELQKVQK-a7-b6	Hsp104_wt	Hsp104_wt	intra-protein xl	AG_Herzog_zimniak_E1412_154.c.04823.04823.4_AG_Herzog_zimniak_E1412_154.c.04793.04793.4	115	115	0	2379.35	595.845	4	-0.7	1	9	0.51	0.15	0.36	0.09	355	0.55	34.14	3
1	ANNGKDGK-EKDEASK-a5-b2	Hsp104_wt	Hsp104_wt	intra-protein xl	AG_Herzog_zimniak_E1412_157.c.02464.02464.3_AG_Herzog_zimniak_E1412_157.c.02447.02447.3	762	452	310	1745.84	582.954	3	-3.4	4	8	0.26	0.23	0.03	0.04	126	0	34.06	3
1	TKNNPVLIGEPGVGK-LLEKEVLNR-a2-b4	Hsp104_wt	Hsp104_wt	intra-protein xl	AG_Herzog_zimniak_E1412_153.c.07663.07663.4_AG_Herzog_zimniak_E1412_153.c.07653.07653.4	217	858	641	2772.57	694.152	4	0.1	4	8	0.45	0.42	0.04	0.06	771	0	33.94	3
1	ANELQKVQK-EKDEASK-a6-b2	Hsp104_wt	Hsp104_wt	intra-protein xl	AG_Herzog_zimniak_E1412_156.c.05023.05023.3_AG_Herzog_zimniak_E1412_156.c.04991.04991.3	115	452	337	2000.04	667.689	3	0.6	2	9	0.26	0.21	0.05	0.04	252	0.56	33.94	4
1	RTKNNPVLIGEPGVGK-VKAEDASR-a3-b2	Hsp104_wt	Hsp104_wt	intra-protein xl	AG_Herzog_zimniak_E1412_153.c.05013.05013.4_AG_Herzog_zimniak_E1412_153.c.04988.04988.4	217	504	287	2690.47	673.625	4	-0.8	1	7	0.48	0.42	0.06	0.07	618	0.88	33.93	2	Candidate
1	GKAIQEAK-EKYER-a2-b2	Hsp104_wt	Hsp104_wt	intra-protein xl	AG_Herzog_zimniak_E1412_156.c.04704.04704.4_AG_Herzog_zimniak_E1412_156.c.04672.04672.4	489	480	9	1704.9	427.233	4	-3.1	4	4	0.44	0.41	0.03	0.06	530	0	33.87	1	Candidate
1	ANELQKVQK-ANNGKDGK-a6-b5	Hsp104_wt	Hsp104_wt	intra-protein xl	AG_Herzog_zimniak_E1412_156.c.04795.04795.3_AG_Herzog_zimniak_E1412_156.c.04763.04763.3	115	762	647	1997.05	666.691	3	-2.6	2	10	0.4	0.25	0.15	0.06	547	0.58	33.84	3
1	QLKIEIHALSR-GLKEK-a3-b3	Hsp104_wt	Hsp104_wt	intra-protein xl	AG_Herzog_zimniak_E1412_154.c.06555.06555.5_AG_Herzog_zimniak_E1412_154.c.06534.06534.5	442	373	69	2018.19	404.645	5	-0.3	2	8	0.35	0.2	0.15	0.06	104	0.72	33.83	5	Candidate
1	IVVGQKEAVQSVSNAIR-ANNGKDGKIDPTTR-a6-b5	Hsp104_wt	Hsp104_wt	intra-protein xl	AG_Herzog_zimniak_E1412_151.c.06099.06099.4_AG_Herzog_zimniak_E1412_151.c.06087.06087.4	605	762	157	3420.84	856.217	4	1.6	9	10	0.49	0.4	0.09	0.08	819	0.75	33.83	2
1	QRGKAIQEAK-EKYER-a4-b2	Hsp104_wt	Hsp104_wt	intra-protein xl	AG_Herzog_zimniak_E1412_156.c.04200.04200.5_AG_Herzog_zimniak_E1412_156.c.04168.04168.5	489	480	9	1989.06	398.82	5	-2.6	1	6	0.3	0.2	0.1	0.05	307	0	33.82	2	Candidate
1	NVIIKVSEEAK-EANIPKPK-a5-b6	Hsp104_wt	Hsp104_wt	intra-protein xl	AG_Herzog_zimniak_E1412_153.c.06812.06812.3_AG_Herzog_zimniak_E1412_153.c.06793.06793.3	829	148	681	2262.28	755.102	3	0.2	2	9	0.42	0.16	0.26	0.07	207	0	33.75	4
1	EANIPKPK-KANELQK-a6-b1	Hsp104_wt	Hsp104_wt	intra-protein xl	AG_Herzog_zimniak_E1412_157.c.05750.05750.3_AG_Herzog_zimniak_E1412_157.c.05793.05793.3	148	109	39	1863.04	622.022	3	-2.1	6	5	0.58	0.56	0.01	0.09	110	0	33.63	2	Candidate
1	LRQLKIEIHALSR-GKAIQEAK-a5-b2	Hsp104_wt	Hsp104_wt	intra-protein xl	AG_Herzog_zimniak_E1412_151.c.05688.05688.5_AG_Herzog_zimniak_E1412_151.c.05680.05680.5	442	489	47	2557.51	512.51	5	0.9	1	9	0.6	0.03	0.57	0.13	312	0	33.62	2
1	GKAIQEAK-TSEKEK-a2-b4	Hsp104_wt	Hsp104_wt	intra-protein xl	AG_Herzog_zimniak_E1412_156.c.03635.03635.3_AG_Herzog_zimniak_E1412_156.c.03591.03591.3	489	587	98	1701.91	568.312	3	-0.7	2	5	0.43	0.38	0.05	0.06	331	0.87	33.61	2	Candidate
1	EKDEASK-GLKEK-a2-b3	Hsp104_wt	Hsp104_wt	intra-protein xl	AG_Herzog_zimniak_E1412_157.c.03480.03480.3_AG_Herzog_zimniak_E1412_157.c.03431.03431.3	452	373	79	1516.79	506.606	3	-2.7	4	6	0.19	0.1	0.1	0.03	65	0	33.52	1
1	EANIPKPKLIQDAIQAIR-KANELQK-a8-b1	Hsp104_wt	Hsp104_wt	intra-protein xl	AG_Herzog_zimniak_E1412_151.c.07346.07346.4_AG_Herzog_zimniak_E1412_151.c.07338.07338.4	150	109	41	2984.7	747.184	4	0.4	6	7	0.48	0.45	0.04	0.06	405	0.38	33.52	2
1	EKDEASKAR-LLEKEVLNR-a7-b4	Hsp104_wt	Hsp104_wt	intra-protein xl	AG_Herzog_zimniak_E1412_153.c.05305.05305.4_AG_Herzog_zimniak_E1412_153.c.05260.05260.4	457	858	401	2283.24	571.818	4	-0.5	2	8	0.45	0.12	0.32	0.07	661	0.76	33.49	2
1	QLKIEIHALSR-EKDEASK-a3-b2	Hsp104_wt	Hsp104_wt	intra-protein xl	AG_Herzog_zimniak_E1412_153.c.06096.06096.3_AG_Herzog_zimniak_E1412_153.c.06080.06080.3	442	452	10	2250.22	751.082	3	0.6	7	9	0.22	0.17	0.05	0.03	59	0.56	33.47	3
1	EGKIDPVIGREEEIR-GVLKEIQESK-a3-b4	Hsp104_wt	Hsp104_wt	intra-protein xl	AG_Herzog_zimniak_E1412_151.c.06462.06462.5_AG_Herzog_zimniak_E1412_151.c.06418.06418.5	194	282	88	3006.63	602.333	5	0.7	10	13	0.37	0.17	0.2	0.06	730	0.65	33.45	5
1	ANNGKDGK-EANIPKPK-a5-b6	Hsp104_wt	Hsp104_wt	intra-protein xl	AG_Herzog_zimniak_E1412_156.c.04825.04825.3_AG_Herzog_zimniak_E1412_156.c.04793.04793.3	762	148	614	1835.97	612.999	3	-0.1	8	7	0.6	0.01	0.59	0.1	109	0	33.44	2
1	ANNGKDGKIDPTTR-KIVDLR-a8-b1	Hsp104_wt	Hsp104_wt	intra-protein xl	AG_Herzog_zimniak_E1412_153.c.05549.05549.5_AG_Herzog_zimniak_E1412_153.c.05373.05373.5	765	806	41	2366.28	474.265	5	-2.8	4	7	0.32	0.23	0.09	0.05	332	0.76	33.38	3
1	EGKIDPVIGREEEIR-VKAEDASR-a3-b2	Hsp104_wt	Hsp104_wt	intra-protein xl	AG_Herzog_zimniak_E1412_150.c.05352.05352.5_AG_Herzog_zimniak_E1412_150.c.05386.05386.5	194	504	310	2751.43	551.295	5	-2.4	13	11	0.28	0.22	0.06	0.04	112	0.72	33.32	5
1	VKAEDASR-KKLVR-a2-b2	Hsp104_wt	Hsp104_wt	intra-protein xl	AG_Herzog_zimniak_E1412_157.c.03536.03536.4_AG_Herzog_zimniak_E1412_157.c.03494.03494.4	504	83	421	1654.97	414.751	4	-1.3	2	4	0.4	0.36	0.05	0.06	359	0.48	33.26	1	Candidate
1	LLEKEVLNR-TSEKEK-a4-b4	Hsp104_wt	Hsp104_wt	intra-protein xl	AG_Herzog_zimniak_E1412_156.c.06819.06819.3_AG_Herzog_zimniak_E1412_156.c.06776.06776.3	858	587	271	1971.09	658.037	3	-0.3	2	6	0.42	0.39	0.03	0.06	493	0.83	33.25	4
1	EGKIDPVIGR-MKGVLK-a3-b2	Hsp104_wt	Hsp104_wt	intra-protein xl	AG_Herzog_zimniak_E1412_157.c.08356.08356.4_AG_Herzog_zimniak_E1412_157.c.08322.08322.4	194	278	84	1895.09	474.78	4	-1.6	7	4	0.43	0.42	0.01	0.06	324	0.41	33.2	1
1	DGKIDPTTR-EANIPKPK-a3-b6	Hsp104_wt	Hsp104_wt	intra-protein xl	AG_Herzog_zimniak_E1412_156.c.07011.07011.4_AG_Herzog_zimniak_E1412_156.c.06975.06975.4	765	148	617	2035.09	509.781	4	-0.9	3	8	0.51	0.16	0.35	0.09	161	0.58	33.18	3
1	ANNGKDGKIDPTTR-ANELQKVQK-a8-b6	Hsp104_wt	Hsp104_wt	intra-protein xl	AG_Herzog_zimniak_E1412_154.c.04767.04767.4_AG_Herzog_zimniak_E1412_154.c.04779.04779.4	765	115	650	2680.42	671.113	4	2.3	1	11	0.4	0.13	0.27	0.07	380	0.68	33.09	1
1	DKLGAQGYSPVYGARPLQR-ANNGKDGKIDPTTR-a2-b5	Hsp104_wt	Hsp104_wt	intra-protein xl	AG_Herzog_zimniak_E1412_150.c.05662.05662.5_AG_Herzog_zimniak_E1412_150.c.05652.05652.5	837	762	75	3698.91	740.79	5	0.1	3	9	0.61	0.55	0.05	0.09	682	0.8	32.93	4
1	EKDEASK-KYIEK-a2-b1	Hsp104_wt	Hsp104_wt	intra-protein xl	AG_Herzog_zimniak_E1412_157.c.04136.04136.3_AG_Herzog_zimniak_E1412_157.c.04105.04105.3	452	340	112	1622.84	541.954	3	-0.4	4	7	0.29	0.17	0.13	0.05	288	0	32.87	3	Candidate
1	EANIPKPKLIQDAIQAIR-VKAEDASR-a8-b2	Hsp104_wt	Hsp104_wt	intra-protein xl	AG_Herzog_zimniak_E1412_154.c.08403.08403.4_AG_Herzog_zimniak_E1412_154.c.08421.08421.4	150	504	354	3029.69	758.431	4	1.2	4	7	0.42	0.32	0.1	0.06	516	0.76	32.78	3
1	IAEIQKR-LKTSEK-a6-b2	Hsp104_wt	Hsp104_wt	intra-protein xl	AG_Herzog_zimniak_E1412_157.c.05193.05193.3_AG_Herzog_zimniak_E1412_157.c.05105.05105.3	817	583	234	1698.98	567.335	3	-3.9	1	5	0.65	0.53	0.12	0.1	189	0.5	32.75	1	Candidate
1	LRQLKIEIHALSR-EKDEASK-a5-b2	Hsp104_wt	Hsp104_wt	intra-protein xl	AG_Herzog_zimniak_E1412_154.c.06222.06222.4_AG_Herzog_zimniak_E1412_154.c.06214.06214.4	442	452	10	2519.41	630.859	4	-0.4	4	8	0.26	0.21	0.05	0.04	490	0.64	32.75	4
1	VKAEDASR-EKYER-a2-b2	Hsp104_wt	Hsp104_wt	intra-protein xl	AG_Herzog_zimniak_E1412_156.c.04061.04061.4_AG_Herzog_zimniak_E1412_156.c.04052.04052.4	504	480	24	1735.87	434.975	4	-2.1	4	7	0.24	0.12	0.12	0.04	194	0.78	32.66	2	Candidate
1	ANNGKDGK-LKTSEK-a5-b2	Hsp104_wt	Hsp104_wt	intra-protein xl	AG_Herzog_zimniak_E1412_157.c.02826.02826.3_AG_Herzog_zimniak_E1412_157.c.02788.02788.3	762	583	179	1644.86	549.296	3	-3	2	6	0.27	0.21	0.05	0.04	162	0	32.62	2
1	QLKIEIHALSR-ANELQKVQK-a3-b6	Hsp104_wt	Hsp104_wt	intra-protein xl	AG_Herzog_zimniak_E1412_154.c.07036.07036.4_AG_Herzog_zimniak_E1412_154.c.07033.07033.4	442	115	327	2501.44	626.367	4	2.3	3	10	0.27	0.09	0.18	0.05	224	0.71	32.57	3
1	ANNGKDGK-IAEIQKR-a5-b6	Hsp104_wt	Hsp104_wt	intra-protein xl	AG_Herzog_zimniak_E1412_157.c.04704.04704.4_AG_Herzog_zimniak_E1412_157.c.04680.04680.4	762	817	55	1796.97	450.251	4	-1	4	7	0.5	0.28	0.22	0.08	287	0.18	32.36	2	Candidate
1	LLSLDVGALVAGSKYR-KYIEK-a14-b1	Hsp104_wt	Hsp104_wt	intra-protein xl	AG_Herzog_zimniak_E1412_154.c.09248.09248.4_AG_Herzog_zimniak_E1412_154.c.09237.09237.4	268	340	72	2478.41	620.609	4	-1.6	2	3	0.58	0.57	0	0.06	170	0.17	32.3	1	Candidate
1	EANIPKPK-MKGVLK-a6-b2	Hsp104_wt	Hsp104_wt	intra-protein xl	AG_Herzog_zimniak_E1412_157.c.06992.06992.3_AG_Herzog_zimniak_E1412_157.c.06951.06951.3	148	278	130	1707.99	570.339	3	-0.4	3	3	0.7	0.69	0.01	0.1	112	0	32.11	1	Candidate
1	DKLGAQGYSPVYGARPLQR-DGKIDPTTR-a2-b3	Hsp104_wt	Hsp104_wt	intra-protein xl	AG_Herzog_zimniak_E1412_150.c.06409.06409.5_AG_Herzog_zimniak_E1412_150.c.06395.06395.5	837	765	72	3214.68	643.943	5	1.4	1	10	0.47	0.18	0.29	0.1	472	0.63	32.08	4
1	GKAIQEAK-LKTSEK-a2-b2	Hsp104_wt	Hsp104_wt	intra-protein xl	AG_Herzog_zimniak_E1412_156.c.04178.04178.3_AG_Herzog_zimniak_E1412_156.c.04143.04143.3	489	583	94	1685.96	562.993	3	-0.4	4	6	0.44	0.42	0.02	0.06	301	0	32.05	4
1	EANIPKPK-MKLEALR-a6-b2	Hsp104_wt	Hsp104_wt	intra-protein xl	AG_Herzog_zimniak_E1412_157.c.08111.08111.4_AG_Herzog_zimniak_E1412_157.c.08023.08023.4	148	497	349	1893.07	474.275	4	-2.8	10	4	0.63	0.61	0.02	0.1	110	0	31.88	1	Candidate
1	ANNGKDGK-KANELQK-a5-b1	Hsp104_wt	Hsp104_wt	intra-protein xl	AG_Herzog_zimniak_E1412_156.c.03434.03434.3_AG_Herzog_zimniak_E1412_156.c.03373.03373.3	762	109	653	1769.92	590.982	3	-2.3	2	7	0.39	0.3	0.09	0.06	398	0	31.79	3
1	EANIPKPK-EKDEASK-a6-b2	Hsp104_wt	Hsp104_wt	intra-protein xl	AG_Herzog_zimniak_E1412_156.c.04873.04873.3_AG_Herzog_zimniak_E1412_156.c.04848.04848.3	148	452	304	1838.96	613.995	3	0	8	7	0.28	0.26	0.02	0.04	131	0	31.72	1
1	EKDEASKAR-KANELQK-a7-b1	Hsp104_wt	Hsp104_wt	intra-protein xl	AG_Herzog_zimniak_E1412_156.c.03639.03639.4_AG_Herzog_zimniak_E1412_156.c.03588.03588.4	457	109	348	2000.05	501.021	4	-0.9	2	10	0.24	0.12	0.12	0.04	232	0.68	31.52	2
1	AADLQYYAIPEQEAIIKR-DEASKAR-a17-b5	Hsp104_wt	Hsp104_wt	intra-protein xl	AG_Herzog_zimniak_E1412_151.c.07103.07103.4_AG_Herzog_zimniak_E1412_151.c.07089.07089.4	533	457	76	3004.55	752.145	4	-0.1	3	4	0.69	0.65	0.04	0.08	239	0.34	31.48	2	Candidate
1	ANNGKDGK-KKLVR-a5-b2	Hsp104_wt	Hsp104_wt	intra-protein xl	AG_Herzog_zimniak_E1412_156.c.02758.02758.4_AG_Herzog_zimniak_E1412_156.c.02726.02726.4	762	83	679	1582.91	396.736	4	-2.1	3	3	0.45	0.42	0.02	0.06	214	0.67	31.28	2	Candidate
1	EKDEASKAR-GKAIQEAK-a2-b2	Hsp104_wt	Hsp104_wt	intra-protein xl	AG_Herzog_zimniak_E1412_154.c.02931.02931.4_AG_Herzog_zimniak_E1412_154.c.02899.02899.4	452	489	37	2014.07	504.524	4	-2.2	1	6	0.33	0.05	0.28	0.06	140	0.28	31.25	2
1	LAQAKQDAQNVEEELRPLR-EKDEASKAR-a5-b7	Hsp104_wt	Hsp104_wt	intra-protein xl	AG_Herzog_zimniak_E1412_154.c.07124.07124.4_AG_Herzog_zimniak_E1412_154.c.07111.07111.4	464	457	7	3377.76	845.446	4	0.2	22	12	0.34	0.08	0.26	0.08	319	0.4	31.15	6
1	LAQAKQDAQNVEEELRPLR-EANIPKPK-a5-b6	Hsp104_wt	Hsp104_wt	intra-protein xl	AG_Herzog_zimniak_E1412_153.c.07695.07695.4_AG_Herzog_zimniak_E1412_153.c.07733.07733.4	464	148	316	3240.75	811.195	4	0.2	7	9	0.55	0.15	0.39	0.13	174	0.23	31.15	4
1	LAQAKQDAQNVEEELRPLR-EKDEASK-a5-b2	Hsp104_wt	Hsp104_wt	intra-protein xl	AG_Herzog_zimniak_E1412_156.c.08765.08765.4_AG_Herzog_zimniak_E1412_156.c.08780.08780.4	464	452	12	3150.61	788.662	4	-0.1	65	5	0.39	0.36	0.03	0.05	408	0.36	31	2
1	LLEKEVLNR-KANELQK-a4-b1	Hsp104_wt	Hsp104_wt	intra-protein xl	AG_Herzog_zimniak_E1412_154.c.06161.06161.4_AG_Herzog_zimniak_E1412_154.c.06115.06115.4	858	109	749	2080.18	521.054	4	-2.4	1	6	0.44	0.36	0.08	0.07	588	0.54	30.89	1	Candidate
1	QLKIEIHALSR-LKTSEK-a3-b2	Hsp104_wt	Hsp104_wt	intra-protein xl	AG_Herzog_zimniak_E1412_154.c.06180.06180.4_AG_Herzog_zimniak_E1412_154.c.06147.06147.4	442	583	141	2149.25	538.32	4	0.2	3	6	0.31	0.21	0.1	0.05	443	0.65	30.74	3
1	EANIPKPKLIQDAIQAIR-KANELQK-a6-b1	Hsp104_wt	Hsp104_wt	intra-protein xl	AG_Herzog_zimniak_E1412_150.c.07443.07443.4_AG_Herzog_zimniak_E1412_150.c.07442.07442.4	148	109	39	2984.7	747.184	4	0.4	6	6	0.41	0.35	0.06	0.06	337	0.3	30.64	3
1	LKTSEK-KYIEK-a2-b1	Hsp104_wt	Hsp104_wt	intra-protein xl	AG_Herzog_zimniak_E1412_157.c.04504.04504.4_AG_Herzog_zimniak_E1412_157.c.04490.04490.4	583	340	243	1521.86	381.474	4	-1.8	4	5	0.32	0.25	0.08	0.05	185	0	30.61	1	Candidate
1	LLEKEVLNR-EKDEASK-a4-b2	Hsp104_wt	Hsp104_wt	intra-protein xl	AG_Herzog_zimniak_E1412_156.c.07066.07066.3_AG_Herzog_zimniak_E1412_156.c.07028.07028.3	858	452	406	2056.1	686.376	3	-0.9	4	7	0.28	0.25	0.03	0.04	340	0.59	30.57	3
1	AADLQYYAIPEQEAIIKR-EANIPKPK-a17-b6	Hsp104_wt	Hsp104_wt	intra-protein xl	AG_Herzog_zimniak_E1412_151.c.07274.07274.4_AG_Herzog_zimniak_E1412_151.c.07244.07244.4	533	148	385	3124.68	782.178	4	-0.3	5	6	0.47	0.31	0.16	0.08	374	0.39	30.51	5
1	KANELQKVQK-MKLEALR-a7-b2	Hsp104_wt	Hsp104_wt	intra-protein xl	AG_Herzog_zimniak_E1412_153.c.05739.05739.3_AG_Herzog_zimniak_E1412_153.c.05703.05703.3	115	497	382	2182.25	728.424	3	-0.8	1	7	0.3	0.23	0.07	0.05	294	0	30.46	3
1	LAQAKQDAQNVEEELRPLREK-ANELQKVQK-a5-b6	Hsp104_wt	Hsp104_wt	intra-protein xl	AG_Herzog_zimniak_E1412_151.c.06684.06684.5_AG_Herzog_zimniak_E1412_151.c.06670.06670.5	464	115	349	3658.97	732.801	5	0.6	4	11	0.36	0.17	0.19	0.07	354	0.6	30.39	3
1	AADLQYYAIPEQEAIIKR-EKDEASKAR-a17-b7	Hsp104_wt	Hsp104_wt	intra-protein xl	AG_Herzog_zimniak_E1412_151.c.06625.06625.3_AG_Herzog_zimniak_E1412_151.c.06611.06611.3	533	457	76	3261.69	1088.24	3	0.8	5	7	0.54	0.5	0.04	0.07	326	0.41	30.32	5
1	IAEIQKR-MKGVLK-a6-b2	Hsp104_wt	Hsp104_wt	intra-protein xl	AG_Herzog_zimniak_E1412_157.c.07029.07029.4_AG_Herzog_zimniak_E1412_157.c.07007.07007.4	817	278	539	1668.99	418.256	4	-1	2	5	0.51	0.48	0.03	0.08	182	0.61	30.18	3	Candidate
1	NVIIKVSEEAK-VKAEDASR-a5-b2	Hsp104_wt	Hsp104_wt	intra-protein xl	AG_Herzog_zimniak_E1412_153.c.05948.05948.3_AG_Herzog_zimniak_E1412_153.c.05925.05925.3	829	504	325	2241.22	748.082	3	0.4	1	6	0.4	0.34	0.06	0.06	170	0.77	30.16	1
1	GKAIQEAK-DEASKAR-a2-b5	Hsp104_wt	Hsp104_wt	intra-protein xl	AG_Herzog_zimniak_E1412_156.c.04458.04458.3_AG_Herzog_zimniak_E1412_156.c.04410.04410.3	489	457	32	1756.94	586.654	3	3.8	1	7	0.29	0.09	0.19	0.05	339	0.29	30.12	3
1	IVVGQKEAVQSVSNAIR-ANNGKDGK-a6-b5	Hsp104_wt	Hsp104_wt	intra-protein xl	AG_Herzog_zimniak_E1412_153.c.06711.06711.3_AG_Herzog_zimniak_E1412_153.c.06688.06688.3	605	762	157	2737.47	913.497	3	-1.2	22	5	0.45	0.42	0.03	0.06	698	0	29.83	3
1	AADLQYYAIPEQEAIIKR-AIQEAKMK-a17-b6	Hsp104_wt	Hsp104_wt	intra-protein xl	AG_Herzog_zimniak_E1412_151.c.07153.07153.4_AG_Herzog_zimniak_E1412_151.c.07175.07175.4	533	495	38	3146.66	787.674	4	-1	3	5	0.53	0.49	0.04	0.07	247	0.32	29.82	2	Candidate
1	EANIPKPKLIQDAIQAIR-VKAEDASR-a6-b2	Hsp104_wt	Hsp104_wt	intra-protein xl	AG_Herzog_zimniak_E1412_150.c.07495.07495.5_AG_Herzog_zimniak_E1412_150.c.07551.07551.5	148	504	356	3029.69	606.945	5	-0.2	3	5	0.46	0.4	0.05	0.06	213	0.82	29.76	2
1	EKDEASKAR-TSEKEK-a7-b4	Hsp104_wt	Hsp104_wt	intra-protein xl	AG_Herzog_zimniak_E1412_156.c.02578.02578.4_AG_Herzog_zimniak_E1412_156.c.02568.02568.4	457	587	130	1890.95	473.746	4	-1.2	3	7	0.16	0.02	0.13	0.03	57	0.76	29.65	4
1	QLKIEIHALSR-EKDEASKAR-a3-b7	Hsp104_wt	Hsp104_wt	intra-protein xl	AG_Herzog_zimniak_E1412_150.c.05154.05154.5_AG_Herzog_zimniak_E1412_150.c.05133.05133.5	442	457	15	2477.36	496.48	5	0.5	4	6	0.2	0.16	0.04	0.03	44	0.54	29.58	2
1	MMNSKMEFTDR-EANIPKPK-a5-b6	Hsp104_wt	Hsp104_wt	intra-protein xl	AG_Herzog_zimniak_E1412_157.c.08543.08543.3_AG_Herzog_zimniak_E1412_157.c.08509.08509.3	5	148	143	2422.16	808.396	3	-2.5	4	9	0.37	0.09	0.28	0.07	166	0.17	29.57	4
1	KANELQKVQK-EKDEASK-a7-b2	Hsp104_wt	Hsp104_wt	intra-protein xl	AG_Herzog_zimniak_E1412_153.c.03242.03242.3_AG_Herzog_zimniak_E1412_153.c.03220.03220.3	115	452	337	2128.13	710.385	3	-2.6	1	8	0.29	0.15	0.14	0.05	267	0	29.35	3
1	YIEKDAAFERR-LLEKEVLNR-a4-b4	Hsp104_wt	Hsp104_wt	intra-protein xl	AG_Herzog_zimniak_E1412_154.c.07288.07288.5_AG_Herzog_zimniak_E1412_154.c.07272.07272.5	344	858	514	2647.43	530.495	5	0.3	3	7	0.42	0.11	0.31	0.07	749	0.56	29.3	2
1	NNPVLIGEPGVGKTTIVEGLAQR-TKNNPVLIGEPGVGK-a13-b2	Hsp104_wt	Hsp104_wt	intra-protein xl	AG_Herzog_zimniak_E1412_150.c.08236.08236.4_AG_Herzog_zimniak_E1412_150.c.08154.08154.4	230	217	13	4021.21	1006.31	4	-1.9	2	10	0.55	0.45	0.09	0.08	550	0	29.28	4
1	YIEKDAAFERR-VKAEDASR-a4-b2	Hsp104_wt	Hsp104_wt	intra-protein xl	AG_Herzog_zimniak_E1412_154.c.05180.05180.4_AG_Herzog_zimniak_E1412_154.c.05135.05135.4	344	504	160	2409.23	603.315	4	0.4	2	9	0.38	0.04	0.34	0.07	209	0.51	29.24	3
1	LAQAKQDAQNVEEELRPLREK-DEASKAR-a5-b5	Hsp104_wt	Hsp104_wt	intra-protein xl	AG_Herzog_zimniak_E1412_153.c.07216.07216.5_AG_Herzog_zimniak_E1412_153.c.07194.07194.5	464	457	7	3377.75	676.558	5	-1	10	6	0.48	0.16	0.32	0.12	219	0.38	29.23	3
1	KANELQK-MKLEALR-a1-b2	Hsp104_wt	Hsp104_wt	intra-protein xl	AG_Herzog_zimniak_E1412_157.c.07155.07155.4_AG_Herzog_zimniak_E1412_157.c.07135.07135.4	109	497	388	1827.03	457.764	4	-1.5	1	6	0.33	0.07	0.26	0.05	327	0.56	29.22	3
1	EANIPKPK-ALKKK-a6-b3	Hsp104_wt	Hsp104_wt	intra-protein xl	AG_Herzog_zimniak_E1412_157.c.04564.04564.3_AG_Herzog_zimniak_E1412_157.c.04528.04528.3	148	81	67	1620	541.006	3	-1	1	3	0.48	0.45	0.03	0.07	127	0	29.2	1	Candidate
1	EKDEASK-KANELQK-a2-b1	Hsp104_wt	Hsp104_wt	intra-protein xl	AG_Herzog_zimniak_E1412_157.c.03713.03713.4_AG_Herzog_zimniak_E1412_157.c.03678.03678.4	452	109	343	1772.91	444.237	4	-0.2	1	7	0.2	0.11	0.09	0.03	171	0	29.13	3
1	VKAEDASR-MKGVLK-a2-b2	Hsp104_wt	Hsp104_wt	intra-protein xl	AG_Herzog_zimniak_E1412_156.c.05319.05319.3_AG_Herzog_zimniak_E1412_156.c.05308.05308.3	504	278	226	1686.93	563.319	3	-0.9	2	6	0.38	0.35	0.04	0.06	197	0	28.76	3
1	RTKNNPVLIGEPGVGK-KYIEKDAAFER-a3-b5	Hsp104_wt	Hsp104_wt	intra-protein xl	AG_Herzog_zimniak_E1412_150.c.05948.05948.4_AG_Herzog_zimniak_E1412_150.c.05923.05923.4	217	344	127	3184.74	797.192	4	3.4	2	11	0.42	0.24	0.18	0.07	683	0.24	28.68	8
1	VKAEDASR-EKYERER-a2-b2	Hsp104_wt	Hsp104_wt	intra-protein xl	AG_Herzog_zimniak_E1412_156.c.03740.03740.4_AG_Herzog_zimniak_E1412_156.c.03708.03708.4	504	480	24	2021.02	506.263	4	1.7	1	5	0.3	0.27	0.03	0.05	134	0	28.42	2
1	ANNGKDGK-KKLVR-a5-b1	Hsp104_wt	Hsp104_wt	intra-protein xl	AG_Herzog_zimniak_E1412_156.c.02760.02760.3_AG_Herzog_zimniak_E1412_156.c.02740.02740.3	762	82	680	1582.91	528.645	3	-2	1	3	0.29	0.27	0.01	0.04	163	0	28.39	1	Candidate
1	RRPFSILLFDEVEKAAK-EANIPKPK-a14-b6	Hsp104_wt	Hsp104_wt	intra-protein xl	AG_Herzog_zimniak_E1412_150.c.07598.07598.5_AG_Herzog_zimniak_E1412_150.c.07576.07576.5	711	148	563	3051.71	611.35	5	-0.3	2	6	0.75	0.04	0.7	0.18	111	0	28.21	2
1	YIEKDAAFERR-KIVDLR-a4-b1	Hsp104_wt	Hsp104_wt	intra-protein xl	AG_Herzog_zimniak_E1412_153.c.06967.06967.4_AG_Herzog_zimniak_E1412_153.c.06944.06944.4	344	806	462	2277.25	570.32	4	0.3	1	8	0.36	0.04	0.32	0.08	174	0.65	27.93	3
1	VSEEAKDKLGAQGYSPVYGARPLQR-LLEKEVLNR-a8-b4	Hsp104_wt	Hsp104_wt	intra-protein xl	AG_Herzog_zimniak_E1412_151.c.06662.06662.5_AG_Herzog_zimniak_E1412_151.c.06637.06637.5	837	858	21	3969.14	794.835	5	0.9	3	9	0.27	0.12	0.15	0.06	474	0.55	27.61	5
1	EANIPKPK-KIVDLR-a6-b1	Hsp104_wt	Hsp104_wt	intra-protein xl	AG_Herzog_zimniak_E1412_156.c.07682.07682.4_AG_Herzog_zimniak_E1412_156.c.07671.07671.4	148	806	658	1776.05	445.02	4	-1.9	2	5	0.37	0.26	0.11	0.06	181	0	27.54	2
1	KANELQK-LKTSEK-a1-b2	Hsp104_wt	Hsp104_wt	intra-protein xl	AG_Herzog_zimniak_E1412_156.c.04015.04015.3_AG_Herzog_zimniak_E1412_156.c.03985.03985.3	109	583	474	1671.94	558.321	3	0	1	7	0.25	0.12	0.13	0.04	319	0.66	27.44	3
1	GKAIQEAK-EKYERER-a2-b2	Hsp104_wt	Hsp104_wt	intra-protein xl	AG_Herzog_zimniak_E1412_156.c.04345.04345.5_AG_Herzog_zimniak_E1412_156.c.04321.04321.5	489	480	9	1990.05	399.017	5	-1.4	4	4	0.37	0.28	0.09	0.06	350	0	27.31	1	Candidate
1	LRQLKIEIHALSR-EKDEASKAR-a5-b7	Hsp104_wt	Hsp104_wt	intra-protein xl	AG_Herzog_zimniak_E1412_151.c.05208.05208.5_AG_Herzog_zimniak_E1412_151.c.05198.05198.5	442	457	15	2746.55	550.317	5	0.8	1	9	0.36	0.12	0.24	0.07	248	0.75	26.99	2
1	KIVDLR-TSEKEK-a1-b4	Hsp104_wt	Hsp104_wt	intra-protein xl	AG_Herzog_zimniak_E1412_157.c.05843.05843.3_AG_Herzog_zimniak_E1412_157.c.05796.05796.3	806	587	219	1600.9	534.642	3	-1.1	2	7	0.41	0.27	0.13	0.07	145	0.86	26.93	2	Candidate
1	ANNGKDGKIDPTTR-KKLVR-a5-b2	Hsp104_wt	Hsp104_wt	intra-protein xl	AG_Herzog_zimniak_E1412_154.c.03537.03537.5_AG_Herzog_zimniak_E1412_154.c.03521.03521.5	762	83	679	2266.27	454.262	5	-1.7	1	3	0.32	0.29	0.03	0.04	388	0.55	26.83	2	Candidate
1	EKYEVHHGVNIADAAIVAAANLAAR-VKAEDASR-a2-b2	Hsp104_wt	Hsp104_wt	intra-protein xl	AG_Herzog_zimniak_E1412_151.c.07803.07803.4_AG_Herzog_zimniak_E1412_151.c.07792.07792.4	375	504	129	3614.88	904.727	4	-1	1	4	0.55	0.54	0.01	0.06	454	0.87	26.81	1	Candidate
1	LAQAKQDAQNVEEELRPLREK-EKDEASK-a5-b2	Hsp104_wt	Hsp104_wt	intra-protein xl	AG_Herzog_zimniak_E1412_151.c.06240.06240.5_AG_Herzog_zimniak_E1412_151.c.06208.06208.5	464	452	12	3407.75	682.558	5	-0.7	11	6	0.3	0.26	0.04	0.04	411	0.28	26.57	3
1	LAEEKAKK-KSKPR-a5-b3	sp_Q9NQS7_INCE_HUMAN	sp_Q9NQS7_INCE_HUMAN	intra-protein xl	AG_Herzog_zimniak_E1412_156.c.03435.03435.4_AG_Herzog_zimniak_E1412_156.c.03385.03385.4	622	885	263	1667.99	418.006	4	-0.5	3	4	0.15	0.13	0.01	0.02	80	0.83	26.54	3	Candidate
1	EKDEASK-EKYER-a2-b2	Hsp104_wt	Hsp104_wt	intra-protein xl	AG_Herzog_zimniak_E1412_157.c.03681.03681.3_AG_Herzog_zimniak_E1412_157.c.03648.03648.3	452	480	28	1666.8	556.609	3	-1	2	6	0.05	0.02	0.03	0.01	7	0	26.35	3	Candidate
1	RTKNNPVLIGEPGVGK-YIEKDAAFERR-a3-b4	Hsp104_wt	Hsp104_wt	intra-protein xl	AG_Herzog_zimniak_E1412_150.c.05987.05987.5_AG_Herzog_zimniak_E1412_150.c.06004.06004.5	217	344	127	3212.73	643.555	5	1	3	5	0.39	0.37	0.03	0.06	493	0.42	26.15	3
1	EKDEASKAR-EANIPKPK-a7-b6	Hsp104_wt	Hsp104_wt	intra-protein xl	AG_Herzog_zimniak_E1412_156.c.04800.04800.3_AG_Herzog_zimniak_E1412_156.c.04765.04765.3	457	148	309	2066.1	689.708	3	-0.6	2	7	0.2	0.11	0.09	0.03	65	0.82	25.89	3
1	IAEIQKR-TSEKEK-a6-b4	Hsp104_wt	Hsp104_wt	intra-protein xl	AG_Herzog_zimniak_E1412_156.c.04727.04727.4_AG_Herzog_zimniak_E1412_156.c.04641.04641.4	817	587	230	1714.94	429.744	4	-0.7	2	5	0.35	0.28	0.07	0.06	245	0.7	25.79	4
1	LAQAKQDAQNVEEELRPLREK-LRQLKIEIHALSR-a5-b5	Hsp104_wt	Hsp104_wt	intra-protein xl	AG_Herzog_zimniak_E1412_150.c.07104.07104.6_AG_Herzog_zimniak_E1412_150.c.07063.07063.6	464	442	22	4178.34	697.398	6	2.8	2	10	0.29	0.24	0.06	0.04	722	0.77	25.67	2
1	LAQAKQDAQNVEEELRPLR-KANELQK-a5-b1	Hsp104_wt	Hsp104_wt	intra-protein xl	AG_Herzog_zimniak_E1412_151.c.06615.06615.4_AG_Herzog_zimniak_E1412_151.c.06612.06612.4	464	109	355	3174.7	794.683	4	-0.1	1	7	0.28	0.25	0.02	0.03	204	0.3	25.33	3
1	LAQAKQDAQNVEEELRPLREK-EANIPKPK-a5-b6	Hsp104_wt	Hsp104_wt	intra-protein xl	AG_Herzog_zimniak_E1412_151.c.06653.06653.4_AG_Herzog_zimniak_E1412_151.c.06644.06644.4	464	148	316	3497.89	875.481	4	2.9	4	10	0.41	0.11	0.29	0.1	172	0.23	25.33	5
1	LLSLDVGALVAGSKYR-VKAEDASR-a14-b2	Hsp104_wt	Hsp104_wt	intra-protein xl	AG_Herzog_zimniak_E1412_153.c.08981.08981.3_AG_Herzog_zimniak_E1412_153.c.08960.08960.3	268	504	236	2673.47	892.164	3	-0.4	1	3	0.36	0.35	0.01	0.05	367	0.3	24.42	2	Candidate
1	LAQAKQDAQNVEEELRPLREK-EKDEASKAR-a5-b7	Hsp104_wt	Hsp104_wt	intra-protein xl	AG_Herzog_zimniak_E1412_150.c.06042.06042.5_AG_Herzog_zimniak_E1412_150.c.06163.06163.5	464	457	7	3634.9	727.987	5	1.9	13	8	0.3	0.21	0.08	0.05	355	0.71	24.42	5
1	AADLQYYAIPEQEAIIKR-EKDEASK-a17-b2	Hsp104_wt	Hsp104_wt	intra-protein xl	AG_Herzog_zimniak_E1412_153.c.07816.07816.3_AG_Herzog_zimniak_E1412_153.c.07809.07809.3	533	452	81	3034.55	1012.52	3	-0.3	6	3	0.4	0.39	0.01	0.05	311	0.38	23.97	1	Candidate
1	QRGKAIQEAK-KANELQK-a4-b1	Hsp104_wt	Hsp104_wt	intra-protein xl	AG_Herzog_zimniak_E1412_154.c.03203.03203.4_AG_Herzog_zimniak_E1412_154.c.03190.03190.4	489	109	380	2095.17	524.801	4	-1	1	7	0.21	0.1	0.12	0.04	375	0.79	23.96	3
1	EKDEASK-EKYERER-a2-b2	Hsp104_wt	Hsp104_wt	intra-protein xl	AG_Herzog_zimniak_E1412_156.c.03288.03288.3_AG_Herzog_zimniak_E1412_156.c.03270.03270.3	452	480	28	1951.95	651.657	3	-0.9	1	5	0.18	0.11	0.07	0.03	105	0	23.88	1	Candidate
1	ANNGKDGKIDPTTR-EANIPKPK-a8-b6	Hsp104_wt	Hsp104_wt	intra-protein xl	AG_Herzog_zimniak_E1412_153.c.04744.04744.5_AG_Herzog_zimniak_E1412_153.c.04742.04742.5	765	148	617	2519.33	504.874	5	-1.2	1	6	0.5	0.02	0.48	0.11	113	0.76	23.48	1
1	ANNGKDGKIDPTTR-LKTSEK-a8-b2	Hsp104_wt	Hsp104_wt	intra-protein xl	AG_Herzog_zimniak_E1412_153.c.03518.03518.4_AG_Herzog_zimniak_E1412_153.c.03488.03488.4	765	583	182	2328.23	583.065	4	-0.2	1	5	0.24	0.2	0.05	0.04	477	0.44	23.47	3
1	EKDEASKAR-AIQEAKMK-a7-b6	Hsp104_wt	Hsp104_wt	intra-protein xl	AG_Herzog_zimniak_E1412_154.c.03348.03348.3_AG_Herzog_zimniak_E1412_154.c.03294.03294.3	457	495	38	2088.09	697.036	3	-1.6	1	6	0.3	0.26	0.04	0.05	257	0	23.47	3
1	GKAIQEAKMK-KANELQK-a8-b1	Hsp104_wt	Hsp104_wt	intra-protein xl	AG_Herzog_zimniak_E1412_153.c.06031.06031.4_AG_Herzog_zimniak_E1412_153.c.06016.06016.4	495	109	386	2070.15	518.546	4	0.4	1	8	0.23	0.19	0.04	0.03	135	0.86	23.46	1	Candidate
1	EKDEASKAR-LKTSEK-a7-b2	Hsp104_wt	Hsp104_wt	intra-protein xl	AG_Herzog_zimniak_E1412_156.c.03129.03129.4_AG_Herzog_zimniak_E1412_156.c.03093.03093.4	457	583	126	1874.99	469.756	4	-0.8	3	4	0.11	0.1	0.02	0.02	47	0.62	23.3	2
1	IVVGQKEAVQSVSNAIR-IAEIQKR-a6-b6	Hsp104_wt	Hsp104_wt	intra-protein xl	AG_Herzog_zimniak_E1412_153.c.07483.07483.4_AG_Herzog_zimniak_E1412_153.c.07448.07448.4	605	817	212	2791.6	698.908	4	2.5	1	6	0.34	0.21	0.13	0.06	482	0.63	23.26	3
1	EKLLHMEQALSK-LKTSEK-a2-b2	Hsp104_wt	Hsp104_wt	intra-protein xl	AG_Herzog_zimniak_E1412_153.c.06219.06219.5_AG_Herzog_zimniak_E1412_153.c.06193.06193.5	589	583	6	2268.24	454.655	5	-0.9	1	4	0.2	0.14	0.06	0.03	182	0.68	23.17	1	Candidate
1	EKDEASKAR-EANIPKPK-a2-b6	Hsp104_wt	Hsp104_wt	intra-protein xl	AG_Herzog_zimniak_E1412_153.c.03705.03705.4_AG_Herzog_zimniak_E1412_153.c.03655.03655.4	452	148	304	2066.1	517.532	4	-1.1	2	4	0.51	0.01	0.5	0.09	108	0	22.6	1	Candidate
1	LAQAKQDAQNVEEELRPLR-QLKIEIHALSR-a5-b3	Hsp104_wt	Hsp104_wt	intra-protein xl	AG_Herzog_zimniak_E1412_150.c.07430.07430.4_AG_Herzog_zimniak_E1412_150.c.07421.07421.4	464	442	22	3652.01	914.011	4	2	4	9	0.21	0.06	0.15	0.04	436	0	22.38	2
1	ANNGKDGKIDPTTR-VKAEDASR-a8-b2	Hsp104_wt	Hsp104_wt	intra-protein xl	AG_Herzog_zimniak_E1412_153.c.03512.03512.4_AG_Herzog_zimniak_E1412_153.c.03485.03485.4	765	504	261	2498.27	625.575	4	-2.1	2	5	0.36	0.1	0.26	0.07	244	0.75	22.02	1
